# Supplementary material for: Reprograming of proteasomal degradation by branched chain amino acid metabolism
Source: Aging Cell. 2022 Sep 27;21(12):e13725. doi: 10.1111/acel.13725 (PMC9741504; doi:10.1111/acel.13725)
Supplement: Supplementary file 2 — Table S5 [file ACEL-21-e13725-s001.xlsx]

## Sheet: Raw data
compound	WT_1	WT_2	WT_3	WT_4	ivd-1_1	ivd-1_2	ivd-1_3	ivd-4	bcat-1_1	bcat-1_2	bcat-1_3	bcat-1_4	ivd-1;bcat-1_1	ivd-1;bcat-1_2	ivd-1;bcat-1_3	ivd-1;bcat-1_4	hecd-1_1	hecd-1_2	hecd-1_3	hecd-1_4
2 Oxobutanoate	6792	6892	6864	7939	3542	2730	3658	2589	3481	3427	2263	2762	2589	3436	2478	2879	6491	6100	5896	5816
3 Oxododecanoic acid	58672	181900	60090	234910	317971	134644	102675	1005628	84474	317794	421571	131752	227271	85505	27067	139710	237341	265098	122634	311842
4 indolecarbaldehyde	36039630	34846082	30978802	33303637	31962930	30877490	39776032	39759046	29125680	36125803	34183408	37009981	38019633	51059493	46538170	41523834	45862274	45176628	46598695	56643190
Alpha ketoglutarate	1798268	1600986	1856206	1750696	916466	1084166	1021312	559406	575387	708855	610268	708762	718858	518102	435059	481273	1304161	1441279	1412175	1329743
Acetyl arginine	3301583	2551428	2672882	2903175	2405988	2490901	3111881	3497113	2417046	1617824	2934250	2906895	3402051	3558876	4156331	2961961	3400349	4159900	3462992	3744353
Acetyl carnitine	31535047	10555983	25292191	30190976	15298541	12606356	12320108	9621273	14264864	11666917	12005605	10282704	37643800	27359765	25642753	12771623	12577199	10719904	8389786	8198078
Acetyl glucosamine	9296804	8771517	9340678	11386348	6611552	9746649	5570540	7794057	4579327	7007079	5934989	9103360	6805465	12923433	10378588	5425496	13192468	13890910	11325401	12969623
Acetyl ornithine	63265871	52141360	45819014	48270136	45213674	50137544	49998769	33549216	37093927	31412865	24061190	38491550	70632686	62076064	47975001	32685726	65577842	63083051	50173142	63848386
Acetyl serine	754045439	752586779	771271959	953841524	532741743	781741428	735675858	762103702	499673013	639306023	561874850	656264237	371145873	507680490	453158003	397122604	399895112	450169537	375298321	381719726
Acetyl spermidine	37026130	34357871	22475155	33178683	14634846	31615391	37026389	30876618	13828074	19513455	15400673	22956232	11660512	19438900	21757900	19629291	21608124	36621013	31732867	33813456
Adenine	91878894	85901225	141529576	157251584	137513035	139205847	85583901	127327990	110274211	128049606	175331237	132367847	149877496	123756344	113604398	169095267	113717343	110060915	155478883	105558633
Adenosine	12355020	12264447	19954455	33938262	25937862	31399223	10285019	24807167	10789902	20867808	37890124	22132981	38755667	24862092	15448913	55010162	22339818	26128376	50888832	26138698
Adenyl succinic acid	8455635	12819169	6315538	4455028	4781414	8190492	9550752	12556355	2148172	4897277	4535341	8041941	2814040	7274706	3905058	5961466	11484483	11358298	12946497	16018737
ADP	26409936	31005808	27820388	31984234	30209211	30518053	30012134	30311466	25332024	24362721	22001277	17620248	24114147	21479744	21858861	22641973	23800641	26140218	22464961	22658826
Amino deoxy phosphono gluconpyranose	78015539	86186079	79298857	74944934	64213081	60481415	56883226	54666976	16585445	14445153	12373641	16054924	14786567	15851010	16535228	16471914	69160651	68885131	56557663	77665119
Amino oxonoate	31138094	28739275	31957502	17638413	38148919	13878947	18740705	57382605	30939011	33081636	6951611	8479938	5482180	31916067	26947695	8937908	48486131	56228657	19099779	23001793
Aminoadipic acid	1924197750	1983360449	1704260161	1676155033	1457039227	1687928517	1681900834	1531711847	1375513884	1229610733	1181495905	1554952168	355745808	404989269	333509841	282372261	380873485	418986172	398494321	415297098
AMP	308711509	306476107	304882802	300774937	289475350	302186721	287942363	283366042	314669423	335002028	280610083	305768285	300753983	320037749	330873960	299506050	242222600	249099051	243206692	255042540
Arginine	430475442	453840389	335929218	358344389	333117236	323697761	424478826	466436864	332806804	403587662	351017344	444447590	324447523	468213402	439899098	356458234	391110825	463936704	393223334	415398770
Aspartic acid	12775165	11262546	16315527	25142520	11206310	22851216	10647138	11513158	9213978	14034233	11535110	17092379	13469232	9718336	10887698	19465985	11074094	18638795	20318500	15863730
Betaine	808250607	733700709	887862851	996384282	755051687	850443431	767143881	882145069	760664847	794592294	810374452	810655489	639129036	590633452	558543993	635893114	611019297	649355839	744559459	674753219
Biotin	2569120	2335802	4031209	3807728	1697923	4046820	2375215	4547989	1423993	1492036	2863949	2247018	1288796	1084254	1336346	2088115	1031952	1275838	1870233	1380492
cAMP	4810374	3639498	4147249	4066001	9482820	2410803	4514389	5612910	14700874	11528296	11951241	10819875	21921171	12551157	11007501	13476709	8131900	8884176	8343665	6981647
Carnitine	75600484	87399595	81565284	91612453	51394994	84339611	84510821	70311106	56887428	56910123	46954680	64340949	43505821	59386521	56524158	47365147	56258406	63323553	53635894	60736429
Carnosine	416380	515160	420169	276262	670191	364661	688956	1042023	240194	935188	865034	1149335	563255	836447	958017	982550	854452	888974	565076	1467042
cCMP	1281297	1257427	1221318	1288549	1635837	2309296	2048791	1764319	1439512	1295624	1727698	1211118	2078541	1290080	1428458	1220314	726397	380773	385570	84592
CDP ethanolamine	4313147	3856769	2690251	2584395	3663395	2882370	3983616	4012634	3433253	4171218	3593580	4472917	5562218	6548758	5717004	4613616	6697699	6791871	6613104	8052898
cGMP	1260399	89321	790159	977832	2678057	1672805	1577478	475766	1649946	1642554	1398089	1575090	500293	66797	1791468	963035	1200642	1059820	967158	529203
Choline	2082913251	1977691990	2113042759	2206994515	1909215945	1968043735	2048929246	2268743804	2159724057	2316448370	2391072570	2273202201	1940961544	2245868545	2206527366	1951575821	1824284733	1952362504	1789634390	1676892255
Citric acid	6946790	7522301	7962710	4368437	3012777	4029395	2319068	2216734	6086921	3512370	3983081	5865512	5393178	6792665	4910437	3772119	3996207	9274080	4175848	6911701
Citrulline	3908109	3641289	2207849	2737472	1791023	2107018	2621916	3754339	2510020	1677587	2097833	1980039	7974574	5260059	4895927	4384184	4068932	4782156	6933980	4161901
CMP	12755485	14280770	13066523	14765094	12700061	15531978	13775139	13741452	14290315	12961991	11618730	11153743	13837756	13749880	13493136	13169122	11345793	12529389	11862368	11519808
CMP hydrate	25646376	24327952	22117265	24815379	24520259	18104347	24887844	27441752	26711610	26696395	27626608	26457074	25749912	23131771	20580315	19060823	24308659	21908676	23683354	23845100
Coenzyme A	17184264	10015066	10101740	16083592	16343206	17154358	18309069	20736972	23428087	25230107	22056047	24304596	21096491	12707561	20667669	27296581	15567849	16341829	19599987	16406247
Cystathionine	47433723	38297726	36260743	44015369	16960919	46748847	39619743	24848223	13115714	16393599	9220120	23377691	17130119	20176992	20097526	11706567	18501334	28549256	14248869	20517376
Cythidine diphosphocholine	6548507	5061571	6571989	6274165	7890616	6752896	5384343	5944882	8076937	9268361	9155289	9568827	9023737	9818364	10082444	9199455	9800754	10306431	10492811	10955908
Cytidine	722205	548202	588190	665490	814992	750776	643848	963801	507657	342369	364130	250296	364059	148440	164741	431908	805596	780908	945914	868603
Cytosine	2426504	1910803	1621192	1812518	2137627	1437581	2278832	2269307	2424284	2338411	2460079	2593087	2136628	1446774	1238773	1464819	1735065	1738403	1718810	1799884
Decanoyl Carnitine	1071664	1516536	1985364	1803022	799963	666722	861308	1475897	2359116	3045425	2134565	5402074	1282327	1903402	2118161	1043229	1491660	2309791	2179887	1610619
Deoxy adenosine	563024	244846	617519	775797	164553	444118	415952	451760	684567	209834	705421	861550	681760	1157488	1028412	1001760	1666405	226170	308220	1502102
Deoxy xylulose phosphate	13184607	17211367	15150001	16632368	8729621	6977153	7532708	8625814	10464468	7106344	7439719	9333699	5757911	9733456	8296877	9627422	10944485	12939012	10356970	13915855
Deoxy guanosine	12355020	14969573	21173996	164396	26967540	30789460	9665606	24621783	10166898	20240573	36010859	21348806	38313602	24387203	14878086	53202266	21425799	25887669	49868897	26159820
Erythrose phosphate	2526924	2166221	2288482	2767731	1655805	959494	1650793	1432340	1721688	1159330	778133	1093991	334393	1146155	1165948	1219448	1172719	1612518	1152425	1644978
Dihydroxy acetone phosphate	13239908	13934802	13037712	22810179	3534347	980996	3305731	3356780	10220559	3885090	7545776	11352097	1174721	9067824	8394556	9417145	2159971	1627474	5830696	6745881
Dimethyl arginine	11822554	9774050	14025155	15988402	12033620	13622613	10901335	10690553	10241218	12627502	14969243	16145380	8638580	10713679	10399396	10449407	9729606	11395218	11753011	10484092
Dimethyl malonic acid	5702939	7030216	6835787	6129618	3167835	3397081	4131612	2291503	5260920	4484844	1474746	5050393	1887087	4599420	4790279	3153969	3204817	3566035	3335847	5135193
Dopaquinone	68057426	62781985	60870587	69427704	63986567	61551478	54830705	73312526	62971224	64871989	73131209	74982584	31321977	41142553	34265996	38889752	36268141	41462550	51495238	39450211
Erythronic acid	46186498	46317207	46804697	44855669	45879373	43888646	36732734	49413486	37336665	46523234	38535048	39360864	45960229	46511537	46458428	45922387	46820975	33999988	43465484	44968737
FMN	5808084	7604660	7843652	10861363	4465924	6187868	5932908	6461780	4688613	7283379	5653176	5881713	4595425	5965696	6798175	5142864	6501473	5338030	5283880	5217754
Formyl kynurenine	1031163	3097237	1571551	1017661	754646	979922	1836552	1859851	2662015	941412	738578	991122	887667	658064	429688	840125	851768	920428	772087	670938
Fumarate/Malate	2706380	1300397	1151557	1244162	1287132	965149	911253	617036	1249954	720354	234143	725719	570058	619593	641952	584084	718771	874889	624307	1077369
Gamma glutamyl cysteine	17015511	17552710	101802452	94531130	12926515	92317113	15316284	20629712	13634359	14211049	17072889	13405983	19721734	20013488	14591245	10586531	19206442	16120312	17048681	15329228
Gamma Aminobutyric acid	57780142	67717266	52750586	54655793	52899923	54297715	66725238	73021738	53241551	65544534	52284045	66588989	54001166	77819027	71822601	63459000	69818957	73669966	63564727	69682182
Gamma-glutamyl putrescine	2685010	3142003	2183248	1867897	2772264	2239652	3479738	3723219	2577306	3542645	2788205	3845763	2475356	3542856	3623956	3215224	4060111	3969332	2635243	4528117
GDP	869134	1070114	979686	1295444	1364925	1453392	1544740	1394300	1169923	1127913	1547548	1034847	1120320	959113	1070083	1163590	671858	452715	785130	624530
Glucosamine phosphate	78010471	86186079	79298857	74944934	64213081	60481415	56883226	54666976	16585445	14445153	12373641	16054924	14786567	15851010	16535228	16471914	69160651	68885131	56557663	77665119
Glucose bisphosphate	2247660	2296870	1948201	4101962	366711	155700	1302330	249358	283764	936583	1227903	1894440	69919	252101	1250201	1668502	113402	299795	1046809	1503444
Glutamic acid	792831792	790264544	799299378	998276417	555060554	824849598	778086988	817746038	531241095	665429326	592753766	687807258	390707046	527376080	479934400	410630512	423980895	467564543	391879844	396782261
Glutamic gamma semialdehyde	233122	140877	170777	325469	162597	564791	280363	393971	253527	233677	241708	466611	696252	153287	301141	137133	545342	262009	601478	398928
Glutamine	354105671	351281330	252943652	302190774	171894457	259414712	329700222	348688403	136724275	193919365	150539352	225733064	145444336	248629627	207111058	174284162	210480675	244578757	212620422	216082700
Glutaric acid	2091541	1557496	1523905	1282273	1594281	1587136	1296029	1162979	1228969	1433020	1323370	3027841	1275474	1831970	2826771	2286938	1295855	1400017	1332287	2430934
Glyceric acid bisphosphate	14926893	14393836	13029043	12843855	18366670	15500593	18246216	17953359	13324632	13102418	11493067	10478580	13173344	10842546	10882526	12520459	10519712	12093370	9161459	12197510
GMP	311854432	334067684	205191235	188034192	304975589	192674906	296748047	321009025	323550193	311536119	280795419	310069575	406004238	459191970	403393722	358233613	462227504	462335935	412418875	424547180
GSH	33337645	53453481	72941432	73024011	43442894	73613704	59251511	44969071	43542062	28904001	39335092	66356791	23260686	41441429	16664065	34695127	52712473	32066060	11426036	55216452
GSSG	765558973	606097290	950469516	987482562	744688061	887206693	581397076	732703796	747267025	752318633	862851113	761387392	567389122	669631545	612299168	593862744	575233942	647560005	714575824	599599182
Guanine	14750698	15138434	10951024	10463836	15249614	9871313	14082810	14462959	15349476	14905346	13862558	14946664	91834206	22585617	19424224	18333241	21567872	22675667	20374855	21340834
Guanosine	104976856	42640868	96345252	122381540	119763378	81896652	39456104	73504132	103176577	128927977	132516062	90930833	147361956	148586208	134506611	142050736	105744450	126892763	165645704	119330691
Heptanoylcarnitine	314556	267947	83403	374960	523105	700993	265732	454202	606139	244077	57512	611266	27992	38978	397640	556083	190762	444371	44028	284798
Hexanoylcarnitine	864799	1249045	1269454	1157072	1463034	707865	1057733	667253	1715031	1022126	251700	80154	634867	1935662	913667	928485	1227177	261950	658312	921542
Hexose	10520129	11111108	10243113	11601307	4854710	4644309	5160503	7713269	1505858	2292891	3838628	4635864	1665258	1691249	2734517	3455900	2088087	2340489	2727732	2658612
Hexose phosphate	33707669	29464495	21693259	42500920	19331743	17820593	18998562	25478583	29053317	19695268	29531675	32926696	15808963	28148251	26362717	48125684	26255217	22365790	41588241	34994223
Homocitrulline	549429	77288	17176	31359	84496	153343	45901	579222	593149	99814	850152	131870	1035038	243084	494858	268100	485427	286286	210895	677692
Homocysteine	37474932	26846967	21098661	22749422	18257061	18417848	24300285	23279962	18261930	17547032	20354879	18054481	4830616	11944983	9511431	7693803	5016494	7713071	9438006	8315517
Homo-L-arginine	10712497	4952392	17076436	13084664	9945915	2457753	3744146	4120633	16241902	14589568	19014600	20918308	7895425	10258987	11056854	12409708	6604449	1859640	7162116	7815545
Hydroxy deoxy guanosine	104976856	42640868	94946644	118203647	119873676	82611074	38163629	73504132	104926957	124371659	132516062	92780867	143161017	145255972	134506611	137459470	103920071	126892763	169079105	121035985
Hypoxanthine	160610496	211260785	178317163	180100489	185934259	217205546	219973447	267375703	105354629	190851123	220329401	287471804	142505206	157626173	142682294	187442623	167734061	199312995	188011257	202954268
IMP	260023	32608	96804	193495	568393	236503	374921	692127	408367	743848	1071913	708775	1374309	527494	749373	619011	173526	326778	204434	204253
Inosine	48323733	22698986	42239542	51408197	32802560	31199241	23042558	29747462	46133486	48749950	43608497	34976088	18460188	32624321	40121517	26846742	20714644	26844690	23307898	19302420
Inosinic acid	24112123	22606334	32070074	33644536	16946344	28395794	33770883	27622709	22325163	19775057	24687583	26883847	7503834	7867463	13950337	17922338	8730264	15488574	8071714	8996597
Isoleucine	7651944117	8450525054	8745464609	9688893971	11602626177	7331711796	8732718953	9203282940	10726371753	11427200930	9630920986	11524708564	17894719316	23014771718	22743781936	16684771216	18436674971	21668039116	20013455524	17670201878
Leucine	7413195987	8090925508	8279578894	8660820713	9669769297	7422437803	8144319402	8198158483	9097155601	9860154527	9394041297	10238154794	13504113249	16931508304	16321477144	14246761548	15454287888	16731008807	14113096671	14732345361
Lysine	244201529	237962369	160376096	201261078	131977502	190195900	223848295	232358983	115060610	146597997	120163336	181466006	116817633	177054950	164427047	142002606	194629243	242664231	203197423	219090827
Mannose phosphate	137765829	145374992	153673854	161806487	162818817	167246464	172659298	173839558	161071236	168586726	169219372	136495521	171106364	154081308	143414511	147067674	163595863	160696318	153682913	138707467
Methionine	2073797743	2354551886	1860350722	1960318356	1933104584	1957143664	2314395159	2589170250	1959734836	2369081806	1934680794	2407779712	1959917495	2819936229	2586231623	2283827170	2529700913	2665738520	2317465652	2494747920
Methionine sulfoxide	16847915	21207699	18740636	17383456	19268766	17358534	23153984	24165893	20161304	20249506	21468865	21164225	30645370	25636207	29796804	32947982	37787649	32486433	33057430	46334081
Methyl thioadenosine	770528	863399	689509	765855	420862	415695	867827	1304785	430107	163563	482907	214902	907456	1129128	984228	946421	900751	885463	1218068	1053663
Acetyl putresceine	21252134	26354173	25151522	23626434	23432706	22043821	27821574	25920435	28632524	31245994	29270600	32955627	35521287	49051297	58095369	47681580	32387389	49038608	28363376	38564654
Acetyl glucosamine phosphate	1425806	1231652	1316439	1353069	598073	560295	409415	590630	1478322	1216743	956470	1241428	921350	1008964	981375	1471332	1309943	1047211	2193883	2026636
NAD+	1206936	1236467	1027791	697951	1098324	1214986	1172246	977204	1066985	1050553	1020577	1184946	588478	492836	498624	612465	522682	736697	532315	517114
Nicotinamide	727903	2373166	3781313	3474054	1223586	5010982	3158061	3680462	1522963	2241623	4821226	1438053	2903565	2184908	2758768	3874040	5673548	3952226	3220010	4780143
Nicotinic acid	716378650	580797685	601542322	660626932	586315331	677828390	677892399	678597353	533551780	596974478	603851951	719313108	625670086	749148718	670330535	578455428	598387448	641072238	713858095	702531905
NMN	1369884	560745	3298777	2366845	2968592	2096354	1153406	2092473	3798037	3355611	5129022	1824206	5429863	4105628	4289426	4401338	2499376	2264573	3978123	3848675
Ornithine	38178999	34865258	24663536	31140000	35360540	29182540	33292204	32255843	32000059	32673317	36738064	42300802	33389148	34101346	37398278	27582282	42388288	51167510	43031289	42344593
Pantethine	2398959	6648953	4864510	7240986	4134969	2820101	5788446	4782033	2648530	3305770	6100090	2851572	917575	2488689	2910145	2702535	5141533	5863111	5818482	4142517
Pantethine monophosphate	94289254	86587052	82473974	90351646	81199548	81061826	91646266	81385414	49164207	42973524	48969799	48152785	35489260	38034146	50177454	51313480	70717446	92078054	65411477	81667565
Pantothenic acid	70352087	64780782	63657552	61890201	68427727	64779438	53048096	64253209	46329350	33423101	35867576	40612629	39086937	35797902	39969674	44218298	71079638	71082967	72928083	82023703
Phenylalanine	9839891261	10667258666	8944414462	9703199355	7986260203	8975760607	10326370941	10791000431	8056427113	9528660132	7946502262	9252403975	8923528887	13148251452	11056100001	9600161086	11094036382	10644418403	9636132227	10663531684
Phospho enolpyruvic acid	79310541	71067860	62918716	61364054	83110969	69982892	82072860	79764667	61842947	58401297	59022891	59865918	60880365	49787854	58923204	57776389	54830019	56389399	43940845	64818260
Phospho threonine	10023299	10126255	10716280	11697562	10587855	10741093	11127329	10840442	11095001	10693642	11516221	11530710	3436125	3389414	3227481	2823262	3067455	2914419	2900531	3310117
Proline	2018307527	2103093754	1406274446	1581702279	1430892011	1500292897	1999940117	1950208152	1381788113	1588766227	1427739805	1917197529	1264673389	1594662884	1530931140	1281774720	1510900066	1669212764	1279593955	1553419069
Propionyl carnitine	16140752	8564227	20719684	24973281	5011994	12191616	7464294	7293414	5774839	4104176	4705455	3549043	8132292	5643066	4738974	3324124	3184743	2098311	2765166	3280180
Pseudouridine	5506233	1951720	4508215	4937677	2633326	2103673	2021749	3634702	2356856	4519763	3373967	5617104	3062409	3092787	3344791	3664145	3895179	1324051	3520458	4316005
Pyridoxal phosphate	592766	455476	425419	401000	555498	504804	533779	519793	502214	461658	548272	497034	473004	393260	317406	403371	400167	427384	419219	394806
Pyroglutamic acid	108993383	109952185	94633106	118405402	60751730	97200885	105495826	112466772	55855970	72222585	61811463	80918482	48660179	75131600	64744366	54290236	63357890	72735588	63791090	63962297
Ribose/xylulose phosphate	22697827	21242063	19996465	30311412	32987656	14490760	24994420	26622204	25949635	18548305	39726693	31613008	31939076	24124974	25696767	35908350	20918973	30093343	27385331	28648028
S-adenosyl methionine	14888205	13717771	11585209	11998239	7975597	7806164	14233311	16967461	7384794	5322859	9187388	5719584	12837335	17484832	13332240	13246823	13808564	12694074	16155914	14380336
Spermidine	1220767456	1122634961	997108932	1302793430	821292526	1303887205	1041197027	982814428	769602878	930403771	743002087	1190643440	790592423	900397100	971854369	1001174964	1058301993	1207015105	1121519282	994874382
Spermine	1972041	901265	52558	58839	157545	32618	451232	290598	174750	70706	78692	146433	29758	32682	2804	8285	10407	15487	7306	10254
Threonine	273831499	278638837	225344278	253448734	191383350	217347872	261468852	247477641	167489174	206311675	164492597	242173461	147845945	237515362	215141550	177569862	202754684	241398789	203726635	209781449
Tryptophan	160411234	176488990	172174369	229386589	161913667	192789291	163264239	121189816	174075002	126677871	163390765	173915144	137426058	164296871	171977216	196197585	133210903	147555724	144827861	157755865
Tymidine	1025899	1047852	1004546	1127714	945987	51014	64556	74368	954968	67222	333616	783999	478568	658974	519210	951599	546976	114307	907704	70372
Tyrosine	2330287696	2539846302	2271857227	2366798376	1925767205	2062028289	2146169443	2639307406	1774964448	2195806530	2115794846	2299835677	1635431511	2000000745	2186447260	1823880675	997185298	2098957128	1319462406	1205008313
UDP	3262962	3287991	3621757	4316059	4228440	5869422	5795767	5714921	3752675	3864708	4275647	3961281	3199988	3222611	3948140	2970437	3547471	3509967	3159936	2886064
UDP GlcNAC	18279772	20656856	18683393	33090596	16887646	16775593	16189008	25616066	4232013	5424095	11927520	3773392	8442891	6131595	4649556	7210857	14409866	9613732	19058470	6896709
UMP	125203563	124509820	122644781	123102244	115946092	132259650	125485131	121427356	130032880	120778415	96416948	122910768	131534091	122048674	121252860	136812956	122570479	116997408	120546507	137388968
Uracil	17451112	17081027	16767411	23912818	11584841	22452542	20043475	20703060	11915285	14547006	14107220	15178113	14008089	24800962	25556160	20883465	21390842	24858177	14204526	19866116
Uric acid	154695205	143416058	188142005	143407087	213737130	166989919	328972952	238602635	596570606	756140838	481423793	668687427	492807298	527214014	556231596	358787052	577679907	664582066	444199563	616217518
Uridine	9427559	2778802	7538112	7776207	4603556	3330772	3351726	6022455	4526280	9144190	5977529	11757368	5947363	6091419	6218405	7387306	6518320	1539949	6314308	7433795
Uridine diphospho glucose	19281198	14209671	13025948	16114226	18058610	16218527	15891835	19432195	16573839	17121683	22346447	7228837	24935524	15653905	9936433	17585290	13066312	14145897	15522455	14387667
Valine	5611103095	5755670278	5128719765	5433391506	6870296932	5127635723	5675831922	6030179512	6551418679	6871687772	6329921810	7427100516	8140403218	10281603321	9564795211	8124849080	9042634921	9334933491	8401936271	8875066948
Xanthine	244108196	247871157	267885990	310076120	320094119	153270096	285959634	310049843	426409630	382569878	393155476	420873468	304251016	371557394	386995060	389509154	279412877	333410177	356473269	394718834
Xanthosine	4410796	502324	4892800	4258384	5072406	1071636	1766008	3155002	2670971	2397531	6161633	4567238	5843314	3608346	2062049	5389492	3237908	5521769	5196308	4955223
Xanthosine phosphate	243867	143048	217832	206991	210350	139079	162183	199554	259757	242826	160664	137255	81835	231552	205021	176788	273990	175324	278688	187606
ISTD_leuc_enk	97415068	89376492	89925179	90915120	97347912	92969440	104667150	90808874	51758787	59431374	73430486	56724491	50542683	44786959	55128108	62496311	93854866	106509488	79161887	82263656

## Sheet: Normalized
Compound	Categories	KeggID	WT_1	WT_2	WT_3	WT_4	ivd-1_1	ivd-1_2	ivd-1_3	ivd-1_4	bcat-1_1	bcat-1_2	bcat-1_3	bcat-1_4	ivd-1;bcat-1_1	ivd-1;bcat-1_2	ivd-1;bcat-1_3	ivd-1;bcat-1_4	hecd-1_1	hecd-1_2	hecd-1_3	hecd-1_4
2 Oxobutanoate	Miscellaneous	C00109	6.97e-05	7.71e-05	7.63e-05	8.73e-05	3.64e-05	2.94e-05	3.49e-05	2.85e-05	6.73e-05	5.77e-05	3.08e-05	4.87e-05	7.67e-05	5.12e-05	4.49e-05	4.61e-05	6.92e-05	5.73e-05	7.45e-05	7.07e-05
3 Oxododecanoic acid	Miscellaneous	C02367	0.000602289	0.00203521	0.000668222	0.00258384	0.00326634	0.00144826	0.000980967	0.0110741	0.00163207	0.00534724	0.00574109	0.00232266	0.00190915	0.00449661	0.000490984	0.00223549	0.00252881	0.00248896	0.00154915	0.00379076
4 indolecarbaldehyde	Miscellaneous	C08493	0.36996	0.38988	0.344495	0.366316	0.328337	0.332125	0.380024	0.437832	0.56272	0.607857	0.465521	0.652452	1.14005	0.752228	0.844182	0.664421	0.488651	0.424156	0.588651	0.688557
Acetyl arginine	Oxidized/modified amino acids	NA	0.0338919	0.028547	0.0297234	0.0319328	0.0247154	0.0267927	0.0297312	0.0385107	0.0466983	0.0272217	0.0399596	0.0512459	0.0794623	0.0673105	0.075394	0.0473942	0.0362299	0.0390566	0.0437457	0.0455165
Acetyl carnitine	Carnitine metabolism	C02571	0.323718	0.118107	0.281258	0.332079	0.157153	0.135597	0.117707	0.105951	0.275603	0.196309	0.163496	0.181275	0.610887	0.744792	0.465148	0.204358	0.134007	0.100647	0.105983	0.0996561
Acetyl glucosamine phosphate	Hexosamine pathway	C04256	0.095435	0.0981412	0.103872	0.125242	0.0679167	0.104837	0.0532215	0.0858292	0.0884744	0.117902	0.0808246	0.160484	0.288553	0.134648	0.188263	0.0868131	0.140562	0.130419	0.143066	0.157659
Acetyl glucosamine	Hexosamine pathway	C00140	0.0146364	0.0137805	0.0146393	0.0148828	0.00614367	0.00602666	0.00391159	0.0065041	0.0285618	0.0204731	0.0130255	0.0218852	0.0225281	0.0182291	0.0178017	0.0235427	0.0139571	0.00983209	0.0277139	0.0246359
Acetyl ornithine	Polyamine metabolism	C00437	0.649446	0.58339	0.509524	0.530936	0.464454	0.539291	0.477693	0.369449	0.716669	0.528557	0.327673	0.67857	1.38603	1.39749	0.870246	0.523002	0.698715	0.592276	0.633804	0.776143
Acetyl putresceine	Polyamine metabolism	C02714	0.218161	0.294867	0.279694	0.259874	0.240711	0.237108	0.26581	0.285439	0.553192	0.525749	0.398616	0.580977	1.09521	0.702798	1.05382	0.76295	0.345079	0.460415	0.358296	0.468793
Acetyl serine	Oxidized/modified amino acids	C00979	7.74054	8.42041	8.57682	10.4916	5.47255	8.40858	7.02872	8.39239	9.65388	10.757	7.65179	11.5693	11.3355	7.34322	8.22009	6.35434	4.26078	4.22657	4.7409	4.6402
Acetyl spermidine	Polyamine metabolism	C01029	0.380086	0.384417	0.249932	0.364941	0.150335	0.340062	0.353754	0.340018	0.267164	0.328336	0.209731	0.404697	0.43403	0.230706	0.394679	0.314087	0.230229	0.343829	0.40086	0.411038
Adenine	Nucleotides and phosphonucleotides	C00147	0.943169	0.961117	1.57386	1.72965	1.41259	1.49733	0.817677	1.40215	2.13054	2.15458	2.38772	2.33352	2.76322	2.96536	2.06073	2.70568	1.21163	1.03334	1.96406	1.28317
Adenosine	Nucleotides and phosphonucleotides	C00212	0.126829	0.137222	0.221901	0.373296	0.266445	0.337737	0.0982641	0.27318	0.208465	0.351124	0.516	0.390184	0.555119	0.766791	0.280237	0.880215	0.238025	0.245315	0.642845	0.317743
Adenyl succinic acid	Vitamines and cofactors metabolism	C03794	0.0868001	0.143429	0.070231	0.0490021	0.0491168	0.0880988	0.0912488	0.138272	0.0415035	0.0824022	0.0617637	0.141772	0.162429	0.0556765	0.0708361	0.0953891	0.122364	0.106641	0.163545	0.194724
ADP	Nucleotides and phosphonucleotides	C00008	0.271107	0.346912	0.309373	0.351803	0.310322	0.328259	0.286739	0.333794	0.489425	0.40993	0.29962	0.310629	0.479598	0.477105	0.39651	0.362293	0.25359	0.245426	0.283785	0.275442
Alpha ketoglutarate	Glycolisis TCA cycle	C00026	0.0184599	0.0179128	0.0206417	0.0192564	0.00941434	0.0116615	0.00975771	0.00616026	0.0111167	0.0119273	0.00831083	0.0124948	0.0115681	0.0142228	0.00789178	0.00770082	0.0138955	0.0135319	0.0178391	0.0161644
Amino deoxy phosphono gluconpyranose	Hexosamine pathway	C00352	0.800857	0.964304	0.881832	0.82434	0.659625	0.650552	0.543468	0.602	0.320437	0.243056	0.168508	0.283033	0.35392	0.292556	0.299942	0.263566	0.736889	0.646751	0.714456	0.9441
Amino oxonoate	Miscellaneous	C03508	0.319644	0.321553	0.355379	0.19401	0.391882	0.149285	0.17905	0.631905	0.597754	0.556636	0.0946693	0.149493	0.71262	0.108466	0.48882	0.143015	0.516608	0.527922	0.241275	0.279611
Aminoadipic acid	Vitamines and cofactors metabolism	C00956	19.7526	22.1911	18.952	18.4365	14.9673	18.1557	16.069	16.8674	26.5755	20.6896	16.09	27.4124	9.04257	7.03852	6.04972	4.51822	4.05811	3.93379	5.03392	5.04837
AMP	Nucleotides and phosphonucleotides	C00020	3.16903	3.42905	3.39041	3.3083	2.97362	3.25039	2.75103	3.12047	6.07954	5.63679	3.82144	5.39041	7.14578	5.9505	6.00191	4.79238	2.58082	2.33875	3.07227	3.10031
Arginine	Amino acids	C00062	4.41898	5.07785	3.73565	3.94153	3.42192	3.48177	4.05551	5.13647	6.42996	6.79082	4.78027	7.8352	10.4542	6.41928	7.97958	5.70367	4.16719	4.35583	4.96733	5.0496
Aspartic acid	Amino acids	C00049	0.131142	0.126012	0.181434	0.276549	0.115116	0.245793	0.101724	0.126785	0.178018	0.236142	0.157089	0.301323	0.21699	0.266492	0.197498	0.311474	0.117992	0.174997	0.25667	0.19284
Betaine	Polyamine metabolism	C00719	8.29698	8.2091	9.87335	10.9595	7.75622	9.14756	7.32937	9.7143	14.6963	13.3699	11.0359	14.2911	13.1876	12.6453	10.1317	10.1749	6.51026	6.09669	9.40553	8.20232
Biotin	Vitamines and cofactors metabolism	C00120	0.0263729	0.0261344	0.0448285	0.0418822	0.0174418	0.0435285	0.022693	0.0500831	0.0275121	0.0251052	0.0390022	0.0396128	0.0242091	0.0254992	0.0242407	0.0334118	0.0109952	0.0119786	0.0236254	0.0167813
cAMP	Nucleotides and phosphonucleotides	C02353	0.0493802	0.040721	0.0461189	0.044723	0.0974116	0.0259311	0.0431309	0.0618101	0.284027	0.193977	0.162756	0.190744	0.280241	0.433716	0.199671	0.21564	0.0866433	0.0834121	0.1054	0.0848692
Carnitine	Carnitine metabolism	C00318	0.776066	0.977881	0.907035	1.00767	0.527952	0.907176	0.807424	0.774276	1.09909	0.957577	0.639444	1.13427	1.32598	0.860774	1.02532	0.757887	0.599419	0.594534	0.677547	0.738314
Carnosine	Carnitine metabolism	C00386	0.00427429	0.00576393	0.00467243	0.00303868	0.00688449	0.00392237	0.00658235	0.0114749	0.00464064	0.0157356	0.0117803	0.0202617	0.0186761	0.0111441	0.017378	0.0157217	0.00910397	0.00834643	0.00713823	0.0178334
cCMP	Nucleotides and phosphonucleotides	NA	0.013153	0.0140689	0.0135815	0.0141731	0.016804	0.0248393	0.0195743	0.0194289	0.0278119	0.0218003	0.0235283	0.0213509	0.0288048	0.0411245	0.0259116	0.0195262	0.00773958	0.00357501	0.00487065	0.0010283
CDP ethanolamine	Miscellaneous	C00570	0.044276	0.0431519	0.0299165	0.0284265	0.037632	0.0310034	0.0380598	0.0441877	0.0663318	0.0701855	0.0489385	0.0788534	0.14622	0.11005	0.103704	0.0738222	0.0713623	0.0637678	0.083539	0.0978913
cGMP	Nucleotides and phosphonucleotides	C06194	0.0129384	0.000999379	0.00878685	0.0107554	0.0275102	0.0179931	0.0150714	0.0052392	0.0318776	0.0276378	0.0190396	0.0277674	0.00149144	0.00989843	0.0324965	0.0154095	0.0127925	0.00995048	0.0122175	0.00643301
Choline	Miscellaneous	C00114	21.3818	22.1277	23.4978	24.2753	19.6123	21.1687	19.5757	24.9837	41.7267	38.9769	32.5624	40.0744	50.1456	38.4024	40.0255	31.2271	19.4373	18.3304	22.6073	20.3844
Citric acid	Glycolisis TCA cycle	C00158	0.0713112	0.0841642	0.0885482	0.0480496	0.0309486	0.0433411	0.0221566	0.024411	0.117602	0.0590996	0.0542429	0.103404	0.151666	0.106705	0.0890732	0.0603575	0.0425786	0.0870728	0.0527507	0.0840189
Citrulline	Nitrogen cycle	C00327	0.0401181	0.040741	0.0245521	0.0301102	0.0183982	0.0226636	0.02505	0.0413433	0.0484946	0.0282273	0.028569	0.0349062	0.117446	0.157779	0.08881	0.0701511	0.0433534	0.0448989	0.0875924	0.0505922
CMP	Nucleotides and phosphonucleotides	C00055	0.13094	0.159782	0.145304	0.162405	0.130461	0.167065	0.131609	0.151323	0.276094	0.2181	0.158228	0.19663	0.307006	0.273784	0.24476	0.210718	0.120887	0.117636	0.149849	0.140035
CMP hydrate	Nucleotides and phosphonucleotides	C03104	0.263269	0.272196	0.245952	0.272951	0.251883	0.194734	0.237781	0.302192	0.516079	0.449197	0.376228	0.466414	0.516485	0.509469	0.373318	0.304991	0.259003	0.205697	0.299176	0.289862
Coenzyme A	Vitamines and cofactors metabolism	C00010	0.176403	0.112055	0.112335	0.176908	0.167885	0.184516	0.174927	0.228358	0.45264	0.424525	0.300366	0.428467	0.283734	0.4174	0.374903	0.436771	0.165872	0.153431	0.247594	0.199435
Cystathionine	Glutathione metabolism	C02291	0.486924	0.428499	0.403232	0.484137	0.17423	0.502841	0.378531	0.273632	0.253401	0.275841	0.125563	0.412127	0.45051	0.338924	0.36456	0.187316	0.197127	0.268044	0.179997	0.24941
Cythidine diphosphocholine	Nucleotides and phosphonucleotides	C00307	0.0672227	0.056632	0.0730829	0.0690112	0.0810558	0.0726357	0.0514425	0.0654659	0.15605	0.155951	0.12468	0.16869	0.219224	0.178537	0.182891	0.1472	0.104425	0.0967654	0.132549	0.13318
Cytidine	Nucleotides and phosphonucleotides	C00475	0.00741369	0.00613363	0.00654088	0.0073199	0.00837195	0.00807551	0.00615139	0.0106135	0.00980813	0.00576075	0.00495884	0.00441249	0.00331436	0.007203	0.00298833	0.00691094	0.00858342	0.00733182	0.0119491	0.0105588
Cytosine	Nucleotides and phosphonucleotides	C00380	0.0249089	0.0213793	0.0180282	0.0199364	0.0219586	0.0154629	0.0217722	0.0249899	0.0468381	0.0393464	0.0335021	0.0457137	0.0323035	0.0422737	0.0224708	0.0234385	0.0184867	0.0163216	0.0217126	0.0218795
Decanoyl Carnitine	Carnitine metabolism	NA	0.011001	0.016968	0.022078	0.0198319	0.00821757	0.00717141	0.00822902	0.0162528	0.045579	0.0512427	0.0290692	0.0952335	0.042499	0.0253712	0.0384225	0.0166926	0.0158933	0.0216862	0.0275371	0.0195787
Deoxy adenosine	Nucleotides and phosphonucleotides	C00559	0.00577964	0.00273949	0.00686703	0.0085332	0.00169036	0.00477703	0.00397404	0.00497484	0.0132261	0.00353069	0.00960665	0.0151883	0.0258443	0.0134888	0.0186549	0.0160291	0.0177551	0.00212347	0.00389354	0.0182596
Deoxy guanosine	Nucleotides and phosphonucleotides	C00330	0.126829	0.167489	0.235462	0.00180824	0.277022	0.331178	0.0923461	0.271139	0.196428	0.340571	0.490407	0.37636	0.544516	0.758044	0.269882	0.851287	0.228287	0.243055	0.629961	0.318
Deoxy xylulose phosphate	Miscellaneous	C11437	0.135345	0.192572	0.168473	0.182944	0.0896745	0.0750478	0.0719682	0.0949887	0.202178	0.119572	0.101316	0.164544	0.217328	0.113922	0.150502	0.154048	0.116611	0.121482	0.130833	0.169162
Dihydroxy acetone phosphate	Glycolisis TCA cycle	C00111	0.135912	0.155911	0.144984	0.250895	0.0363063	0.0105518	0.0315833	0.0369653	0.197465	0.065371	0.102761	0.200127	0.202466	0.0232422	0.152274	0.150683	0.0230139	0.0152801	0.0736553	0.0820032
Dimethyl arginine	One carbon Methionine cycle	C03626	0.121363	0.109358	0.155965	0.175861	0.123615	0.146528	0.104152	0.117726	0.197864	0.212472	0.203856	0.284628	0.239214	0.170917	0.188641	0.1672	0.103667	0.106988	0.148468	0.127445
Dimethyl malonic acid	Miscellaneous	NA	0.0585427	0.0786584	0.0760164	0.0674213	0.0325414	0.0365398	0.0394738	0.0252344	0.101643	0.0754626	0.0200836	0.0890337	0.102696	0.0373365	0.0868936	0.0504665	0.0341465	0.0334809	0.0421396	0.0624236
Dopaquinone	Oxidized/modified amino acids	C00822	0.698633	0.702444	0.676903	0.763654	0.657298	0.662061	0.523858	0.807328	1.21663	1.09154	0.995924	1.32187	0.918628	0.619713	0.62157	0.622273	0.386428	0.389285	0.650505	0.479558
Erythronic acid	Miscellaneous	NA	0.474121	0.518226	0.520485	0.49338	0.471293	0.472076	0.350948	0.544148	0.721359	0.782806	0.524783	0.693895	1.03851	0.909335	0.842736	0.734802	0.498866	0.31922	0.549071	0.546642
Erythrose phosphate	Miscellaneous	C00279	0.0259398	0.024237	0.0254487	0.030443	0.0170091	0.0103205	0.0157718	0.0157731	0.0332637	0.019507	0.0105969	0.019286	0.0255913	0.00661605	0.0211498	0.0195123	0.012495	0.0151397	0.0145578	0.0199964
FMN	Vitamines and cofactors metabolism	C00061	0.059622	0.0850857	0.0872242	0.119467	0.0458759	0.0665581	0.0566836	0.071158	0.0905858	0.122551	0.0769868	0.103689	0.133202	0.0909217	0.123316	0.0822907	0.0692716	0.0501179	0.0667478	0.0634272
Formyl kynurenine	Oxidized/modified amino acids	C02700	0.0105853	0.0346538	0.0174762	0.0111935	0.00775205	0.0105403	0.0175466	0.0204809	0.0514312	0.0158403	0.0100582	0.0174726	0.0146932	0.0175627	0.00779435	0.0134428	0.00907537	0.00864175	0.00975327	0.00815595
Fumarate/Malate	Glycolisis TCA cycle	C00122	0.0277819	0.0145497	0.0128057	0.0136849	0.013222	0.0103814	0.0087062	0.00679489	0.0241496	0.0121208	0.00318863	0.0127938	0.0138342	0.0112787	0.0116447	0.0093459	0.00765832	0.00821419	0.00788646	0.0130965
Gamma Aminobutyric acid	Polyamine metabolism	C00334	0.593134	0.757663	0.586605	0.601174	0.543411	0.584038	0.637499	0.804126	1.02865	1.10286	0.712021	1.1739	1.73754	1.06843	1.30283	1.0154	0.743903	0.691675	0.802971	0.847059
Gamma glutamyl cysteine	Glutathione metabolism	C00669	0.17467	0.196391	1.13208	1.03977	0.132787	0.992983	0.146333	0.227177	0.263421	0.239117	0.232504	0.236335	0.44686	0.3902	0.264679	0.169394	0.20464	0.151351	0.215365	0.186343
Gamma-glutamyl putrescine	Polyamine metabolism	C15699	0.0275626	0.0351547	0.0242785	0.0205455	0.0284779	0.0240902	0.0332458	0.0410006	0.0497946	0.059609	0.0379707	0.0677972	0.0791046	0.0489756	0.065737	0.0514466	0.0432595	0.0372674	0.0332893	0.055044
GDP	Nucleotides and phosphonucleotides	C00035	0.00892197	0.0119731	0.0108945	0.0142489	0.0140211	0.015633	0.0147586	0.0153542	0.0226034	0.0189784	0.021075	0.0182434	0.021415	0.0221658	0.0194108	0.0186185	0.00715848	0.00425047	0.00991803	0.00759181
Glucosamine phosphate	Hexosamine pathway	C00352	0.800805	0.964304	0.881832	0.82434	0.659625	0.650552	0.543468	0.602	0.320437	0.243056	0.168508	0.283033	0.35392	0.292556	0.299942	0.263566	0.736889	0.646751	0.714456	0.9441
Glucose bisphosphate	Glycolisis TCA cycle	C01231	0.023073	0.0256988	0.0216647	0.0451186	0.00376701	0.00167474	0.0124426	0.00274596	0.00548243	0.0157591	0.016722	0.0333972	0.00562889	0.00138336	0.0226781	0.0266976	0.00120827	0.00281473	0.0132236	0.0182759
Glutamic acid	Amino acids	C00025	8.1387	8.84197	8.88849	10.9803	5.70182	8.87227	7.43392	9.00513	10.2638	11.1966	8.07231	12.1254	11.7752	7.73024	8.7058	6.57048	4.51741	4.38989	4.95036	4.8233
Glutamic gamma semialdehyde	Oxidized/modified amino acids	C01165	0.00239308	0.00157622	0.0018991	0.00357992	0.00167027	0.00607502	0.00267862	0.00433846	0.00489824	0.00393188	0.00329166	0.00822592	0.00342258	0.0137755	0.00546257	0.00219426	0.00581048	0.00245996	0.00759808	0.00484938
Glutamine	Amino acids	C00064	3.63502	3.93035	2.81282	3.32388	1.76577	2.79032	3.14999	3.83981	2.64157	3.26291	2.05009	3.97946	5.55138	2.87765	3.7569	2.78871	2.24262	2.29631	2.68589	2.62671
Glutaric acid	Oxidized/modified amino acids	C00489	0.0214704	0.0174262	0.0169464	0.0141041	0.0163771	0.0170716	0.0123824	0.0128069	0.0237442	0.0241122	0.0180221	0.053378	0.0409041	0.0252356	0.0512764	0.0365932	0.013807	0.0131445	0.0168299	0.0295505
Glyceric acid bisphosphate	Glycolisis TCA cycle	C00236	0.15323	0.161047	0.144888	0.141273	0.18867	0.166728	0.174326	0.197705	0.257437	0.220463	0.156516	0.184728	0.242092	0.260638	0.197404	0.200339	0.112085	0.113543	0.115731	0.148273
GMP	Nucleotides and phosphonucleotides	C00144	3.2013	3.73776	2.2818	2.06824	3.13284	2.07245	2.83516	3.535	6.25112	5.24195	3.82396	5.46624	10.2528	8.0329	7.31739	5.73208	4.92492	4.3408	5.20982	5.16081
GSH	Glutathione metabolism	C00051	7.85873	6.78139	10.5696	10.8616	7.64976	9.54299	5.55472	8.06864	14.4375	12.6586	11.7506	13.4226	14.9515	11.2259	11.1068	9.50236	6.12897	6.07983	9.02677	7.28875
GSSG	Glutathione metabolism	C00127	0.342223	0.598071	0.811135	0.803211	0.446264	0.791805	0.566095	0.495206	0.84125	0.486342	0.535678	1.16981	0.925301	0.460219	0.302279	0.555155	0.561638	0.301063	0.144338	0.671213
Guanine	Nucleotides and phosphonucleotides	C00242	0.151421	0.169378	0.121779	0.115095	0.156651	0.106178	0.134549	0.159268	0.296558	0.250799	0.188785	0.263496	0.50429	1.81696	0.352347	0.293349	0.2298	0.212898	0.257382	0.25942
Guanosine	Nucleotides and phosphonucleotides	C00387	1.07762	0.477093	1.07139	1.34611	1.23026	0.880899	0.376967	0.809438	1.99341	2.16936	1.80465	1.60303	3.31762	2.91559	2.43989	2.27295	1.12668	1.19138	2.09249	1.45059
Heptanoylcarnitine	Carnitine metabolism	NA	0.00322903	0.00299796	0.000927471	0.00412429	0.00537356	0.00754004	0.00253883	0.00500174	0.0117108	0.00410687	0.000783217	0.0107761	0.000870298	0.000553829	0.00721302	0.00889785	0.00203252	0.00417213	0.000556177	0.00346202
Hexanoylcarnitine	Carnitine metabolism	NA	0.00887747	0.0139751	0.0141168	0.0127269	0.0150289	0.00761395	0.0101057	0.00734788	0.0331351	0.0171984	0.00342773	0.00141304	0.0432193	0.012561	0.0165735	0.0148566	0.0130753	0.00245941	0.00831602	0.0112023
Hexose	Glycolisis TCA cycle	C00031	0.107993	0.124318	0.113907	0.127606	0.0498697	0.0499552	0.0493039	0.0849396	0.0290938	0.0385805	0.0522757	0.081726	0.0377621	0.0329476	0.049603	0.0552977	0.022248	0.0219745	0.0344576	0.0323182
Hexose phosphate	Glycolisis TCA cycle	C00103	0.346021	0.329667	0.241237	0.467479	0.198584	0.191682	0.181514	0.280574	0.561321	0.331395	0.402172	0.580467	0.628492	0.312784	0.478208	0.770056	0.279743	0.209989	0.525357	0.425391
Homocitrulline	Nitrogen cycle	C02427	0.00564008	0.000864746	0.000191003	0.000344926	0.00086798	0.00164939	0.000438543	0.00637847	0.0114599	0.00167948	0.0115776	0.00232475	0.00542756	0.0204785	0.00897651	0.00428985	0.0051721	0.00268789	0.0026641	0.00823805
Homocysteine	One carbon Methionine cycle	C00155	0.384693	0.300381	0.234625	0.250227	0.187544	0.198106	0.232167	0.256362	0.352828	0.295249	0.277199	0.318284	0.266707	0.095575	0.172533	0.123108	0.0534495	0.0724168	0.119224	0.101084
Homo-L-arginine	One carbon Methionine cycle	C01924	0.109968	0.0554105	0.189896	0.143922	0.102169	0.0264361	0.0357719	0.045377	0.3138	0.245486	0.258947	0.36877	0.229062	0.156213	0.200567	0.198567	0.0703687	0.0174599	0.0904743	0.095006
Hydroxy deoxy guanosine	Nucleotides and phosphonucleotides	C00330	1.07762	0.477093	1.05584	1.30015	1.23139	0.888583	0.364619	0.809438	2.02723	2.09269	1.80465	1.63564	3.24326	2.83248	2.43989	2.19948	1.10724	1.19138	2.13587	1.47132
Hypoxanthine	Nucleotides and phosphonucleotides	C00262	1.64872	2.36372	1.98295	1.98097	1.91	2.33631	2.10165	2.94438	2.03549	3.21129	3.00052	5.06786	3.51947	2.8195	2.5882	2.99926	1.78716	1.87132	2.37502	2.46712
IMP	Nucleotides and phosphonucleotides	NA	0.00266923	0.000364839	0.0010765	0.0021283	0.00583878	0.00254388	0.00358203	0.0076218	0.00788981	0.0125161	0.0145977	0.012495	0.0117778	0.0271911	0.0135933	0.00990476	0.00184888	0.00306807	0.00258248	0.00248291
Inosine	Nucleotides and phosphonucleotides	C00294	0.49606	0.25397	0.469719	0.565453	0.336962	0.335586	0.220151	0.327583	0.891317	0.820273	0.593875	0.616596	0.728433	0.36524	0.727787	0.429573	0.220709	0.25204	0.294433	0.234641
Inosinic acid	Nucleotides and phosphonucleotides	C00130	0.247519	0.252934	0.356631	0.370065	0.17408	0.305431	0.32265	0.304185	0.431331	0.332738	0.336203	0.473937	0.175664	0.148465	0.253053	0.286774	0.0930188	0.14542	0.101965	0.109363
Isoleucine	Amino acids	C00407	78.5499	94.5498	97.2527	106.571	119.187	78.8615	83.4332	101.348	207.238	192.276	131.157	203.17	513.872	354.052	412.562	266.972	196.438	203.438	252.817	214.8
Leucine	Amino acids	C00123	76.0991	90.5263	92.0719	95.2627	99.3321	79.8374	77.8116	90.2793	175.761	165.908	127.931	180.489	378.045	267.182	296.065	227.962	164.662	157.085	178.281	179.087
Lysine	Amino acids	C00047	2.50681	2.66247	1.78344	2.21373	1.35573	2.04579	2.13867	2.55877	2.22302	2.46668	1.63642	3.19908	3.95327	2.31127	2.98264	2.27218	2.07373	2.27833	2.56686	2.66328
Mannose phosphate	Miscellaneous	C00636	1.41421	1.62655	1.70891	1.77975	1.67255	1.79894	1.6496	1.91435	3.11196	2.83666	2.30448	2.40629	3.44032	3.38538	2.60148	2.35322	1.74307	1.50875	1.94138	1.68613
Methionine	Amino acids	C00073	21.2883	26.3442	20.6878	21.5621	19.8577	21.0515	22.112	28.5123	37.8628	39.8625	26.3471	42.4469	62.9633	38.7775	46.9131	36.5434	26.9533	25.0282	29.275	30.3262
Methionine sulfoxide	Oxidized/modified amino acids	C02989	0.17295	0.237285	0.208403	0.191205	0.197937	0.186712	0.221215	0.266118	0.389524	0.340721	0.29237	0.373106	0.572403	0.606327	0.540501	0.527199	0.402618	0.30501	0.417593	0.563239
Methyl thioadenosine	Oxidized/modified amino acids	C00170	0.00790974	0.00966025	0.00766759	0.00842385	0.00432328	0.00447131	0.0082913	0.0143685	0.00830983	0.00275213	0.00657638	0.00378852	0.0252111	0.0179543	0.0178535	0.0151436	0.00959728	0.00831347	0.0153871	0.0128084
NAD+	Vitamines and cofactors metabolism	C00003	0.0123896	0.0138344	0.0114294	0.00767695	0.0112825	0.0130687	0.0111998	0.0107611	0.0206146	0.0176767	0.0138985	0.0208895	0.011004	0.0116432	0.00904482	0.00980002	0.00556904	0.00691673	0.00672439	0.00628606
Nicotinamide	Vitamines and cofactors metabolism	C00153	0.00747218	0.0265525	0.0420495	0.0382121	0.0125692	0.0538992	0.0301724	0.0405298	0.0294242	0.0377178	0.065657	0.0253515	0.0487845	0.0574478	0.0500429	0.0619883	0.0604502	0.0371068	0.0406763	0.0581076
Nicotinic acid	Vitamines and cofactors metabolism	C00253	7.35388	6.49833	6.68936	7.26641	6.02289	7.29087	6.47665	7.47281	10.3084	10.0448	8.22345	12.6808	16.7269	12.379	12.1595	9.25583	6.37567	6.01892	9.0177	8.54
NMN	Vitamines and cofactors metabolism	C01185	0.0140623	0.00627397	0.0366836	0.0260336	0.0304947	0.0225488	0.0110198	0.0230426	0.0733796	0.0564619	0.0698487	0.0321591	0.0916702	0.107431	0.0778083	0.0704256	0.0266302	0.0212617	0.050253	0.0467846
Ornithine	Polyamine metabolism	C00077	0.391921	0.390094	0.274267	0.342517	0.363239	0.313894	0.318077	0.355206	0.618254	0.549765	0.500311	0.745724	0.761412	0.660613	0.678389	0.441343	0.451637	0.480403	0.543586	0.514742
Pantethine	Vitamines and cofactors metabolism	C05944	0.0246262	0.0743926	0.0540951	0.0796456	0.0424762	0.0303336	0.0553034	0.0526604	0.0511706	0.0556233	0.083073	0.0502706	0.0555673	0.0181545	0.0527888	0.0432431	0.0547817	0.0550478	0.0735011	0.0503566
Pantethine monophosphate	Vitamines and cofactors metabolism	C01134	0.967912	0.96879	0.91714	0.993802	0.834117	0.871919	0.875597	0.896228	0.949872	0.723078	0.666886	0.848889	0.849224	0.702164	0.910197	0.821064	0.753477	0.864506	0.8263	0.992754
Pantothenic acid	Vitamines and cofactors metabolism	C00864	0.722189	0.724808	0.707895	0.680747	0.702919	0.696782	0.506827	0.707565	0.895101	0.562381	0.488456	0.715963	0.799293	0.773345	0.725033	0.707535	0.757336	0.667386	0.921252	0.997083
Phenylalanine	Amino acids	C00079	101.01	119.352	99.4651	106.728	82.0383	96.5453	98.6591	118.832	155.653	160.33	108.218	163.111	293.573	176.554	200.553	153.612	118.204	99.9387	121.727	129.626
Phospho enolpyruvic acid	Glycolisis TCA cycle	C00074	0.814151	0.795152	0.699679	0.67496	0.853752	0.752752	0.784132	0.87838	1.19483	0.982668	0.803793	1.05538	1.11166	1.20453	1.06884	0.924477	0.5842	0.529431	0.555076	0.787933
Phospho threonine	Oxidized/modified amino acids	C12147	0.102893	0.113299	0.119169	0.128665	0.108763	0.115534	0.106312	0.119376	0.21436	0.179933	0.156832	0.203276	0.0756786	0.0679846	0.0585451	0.0451749	0.032683	0.027363	0.0366405	0.0402379
Proline	Amino acids	C00148	20.7186	23.5307	15.6383	17.3976	14.6987	16.1375	19.1076	21.476	26.6967	26.7328	19.4434	33.7984	35.6055	25.0219	27.7704	20.5096	16.0983	15.672	16.1643	18.8834
Propionyl carnitine	Carnitine metabolism	C03017	0.165691	0.0958219	0.23041	0.274688	0.0514854	0.131136	0.0713146	0.0803161	0.111572	0.0690574	0.0640804	0.0625663	0.125998	0.160899	0.0859629	0.0531891	0.0339326	0.0197007	0.0349305	0.039874
Pseudouridine	Nucleotides and phosphonucleotides	C02067	0.0565234	0.0218371	0.050133	0.0543108	0.0270507	0.0226276	0.019316	0.0400258	0.0455354	0.0760501	0.0459478	0.0990243	0.0690555	0.0605906	0.0606731	0.0586298	0.0415022	0.0124313	0.0444716	0.0524655
Pyridoxal phosphate	Vitamines and cofactors metabolism	C00018	0.00608495	0.00509615	0.00473081	0.00441071	0.00570632	0.00542978	0.00509978	0.00572403	0.00970297	0.00776792	0.00746654	0.00876225	0.00878068	0.00935851	0.00575761	0.00645432	0.00426368	0.00401264	0.00529572	0.00479928
Pyroglutamic acid	Vitamines and cofactors metabolism	C01879	1.11886	1.23021	1.05235	1.30237	0.624068	1.04551	1.00792	1.2385	1.07916	1.21523	0.841768	1.42652	1.67753	0.962754	1.17443	0.868695	0.675062	0.682902	0.805831	0.777528
Ribose/xylulose phosphate	Miscellaneous	C00117	0.233001	0.237669	0.222368	0.333403	0.338864	0.155866	0.238799	0.293167	0.501357	0.312096	0.541011	0.557308	0.538661	0.631923	0.466128	0.574568	0.222886	0.282541	0.345941	0.348246
S-adenosyl methionine	One carbon Methionine cycle	C00019	0.152833	0.153483	0.128832	0.131972	0.0819288	0.0839648	0.135986	0.186848	0.142677	0.0895631	0.125117	0.100831	0.3904	0.25399	0.241841	0.211962	0.147127	0.119183	0.204087	0.174808
Spermidine	Polyamine metabolism	C00315	12.5316	12.5607	11.0882	14.3298	8.43667	14.0249	9.9477	10.8229	14.869	15.6551	10.1184	20.9899	20.104	15.6421	17.629	16.0197	11.2759	11.3325	14.1674	12.0937
Spermine	Polyamine metabolism	C00750	0.0202437	0.0100839	0.000584464	0.000647186	0.00161837	0.000350846	0.00431111	0.00320011	0.00337624	0.00118971	0.00107165	0.00258148	0.000729721	0.00058877	5.09e-05	0.000132568	0.000110884	0.000145405	9.23e-05	0.000124648
Threonine	Amino acids	C00188	2.81098	3.11759	2.50591	2.78775	1.96597	2.33784	2.4981	2.72526	3.23596	3.47143	2.24011	4.26929	5.30323	2.92517	3.90257	2.84129	2.1603	2.26645	2.57354	2.55011
Tryptophan	Amino acids	C00078	1.64668	1.97467	1.91464	2.52309	1.66325	2.07368	1.55984	1.33456	3.3632	2.1315	2.22511	3.06596	3.66841	2.71901	3.11959	3.13935	1.41933	1.38538	1.82952	1.91769
Tymidine	Nucleotides and phosphonucleotides	C00214	0.0105312	0.011724	0.0111709	0.012404	0.00971759	0.000548718	0.000616774	0.000818951	0.0184504	0.00113109	0.00454329	0.0138212	0.0147135	0.00946859	0.00941825	0.0152265	0.00582789	0.00107321	0.0114664	0.000855445
Tyrosine	Amino acids	C00082	23.9212	28.4174	25.2639	26.0331	19.7823	22.1796	20.5047	29.0644	34.293	36.9469	28.8136	40.544	44.6559	32.3574	39.6612	29.1838	10.6248	19.7068	16.6679	14.6481
UDP	Nucleotides and phosphonucleotides	C00015	0.0334955	0.0367881	0.0402752	0.0474735	0.0434364	0.0631328	0.0553733	0.0629335	0.0725031	0.0650281	0.0582271	0.0698337	0.0719542	0.0633126	0.0716175	0.0475298	0.0377974	0.0329545	0.0399174	0.0350831
UDP GlcNAC	Hexosamine pathway	C00043	0.187648	0.231122	0.207766	0.363972	0.173477	0.180442	0.154671	0.282088	0.0817641	0.0912665	0.162433	0.0665214	0.136906	0.167045	0.0843409	0.115381	0.153533	0.0902617	0.240753	0.0838366
UMP	Nucleotides and phosphonucleotides	C00105	1.28526	1.39309	1.36385	1.35403	1.19105	1.42261	1.1989	1.33717	2.51229	2.03223	1.31304	2.1668	2.72509	2.60244	2.19947	2.18914	1.30596	1.09847	1.52278	1.67011
Uracil	Nucleotides and phosphonucleotides	C00106	0.179142	0.191113	0.18646	0.263024	0.119005	0.241505	0.191497	0.227985	0.230208	0.24477	0.192117	0.267576	0.553754	0.277154	0.463578	0.334155	0.227914	0.233389	0.179436	0.241493
Uric acid	Nitrogen cycle	C00366	1.588	1.60463	2.09221	1.57737	2.1956	1.79618	3.14304	2.62753	11.526	12.7229	6.55618	11.7883	11.7716	9.75032	10.0898	5.74093	6.15503	6.23965	5.61128	7.49076
Uridine	Nucleotides and phosphonucleotides	C00299	0.0967772	0.031091	0.0838265	0.0855326	0.0472897	0.0358265	0.0320227	0.0663201	0.0874495	0.153861	0.0814039	0.207271	0.136009	0.11767	0.112799	0.118204	0.0694511	0.0144583	0.0797645	0.0903655
Uridine diphospho glucose	Hexosamine pathway	C00029	0.197928	0.158987	0.144853	0.177245	0.185506	0.17445	0.151832	0.21399	0.320213	0.288092	0.304321	0.127438	0.349519	0.493356	0.180243	0.281381	0.139218	0.132813	0.196085	0.174897
Valine	Amino acids	C00183	57.6	64.398	57.0332	59.7633	70.5747	55.154	54.2274	66.4052	126.576	115.624	86.2029	130.933	229.567	161.06	173.501	130.005	96.347	87.6441	106.136	107.886
Xanthine	Nucleotides and phosphonucleotides	C00385	2.50586	2.77334	2.97899	3.41061	3.28815	1.64861	2.73209	3.41431	8.2384	6.43717	5.35412	7.41961	8.29611	6.01968	7.01992	6.23251	2.97707	3.13033	4.50309	4.79822
Xanthosine	Nucleotides and phosphonucleotides	C01762	0.0452784	0.00562031	0.0544097	0.0468391	0.052106	0.0115268	0.0168726	0.0347433	0.0516042	0.0403412	0.0839111	0.0805162	0.0805669	0.115611	0.0374047	0.086237	0.0344991	0.051843	0.0656415	0.0602359
Xanthosine phosphate	Nucleotides and phosphonucleotides	C00655	0.00250338	0.00160051	0.00242237	0.00227675	0.00216081	0.00149596	0.00154951	0.00219752	0.00501861	0.00408582	0.00218797	0.00241968	0.00517008	0.00161913	0.00371899	0.00282877	0.0029193	0.00164609	0.00352048	0.00228055

## Sheet: Means
Compound	Categories	KeggID	WT	ivd-1	bcat-1	ivd-1; bcat-1	hecd-1
2 Oxobutanoate	Miscellaneous	C00109	7.76e-05	3.23e-05	5.11e-05	5.47e-05	6.79e-05
3 Oxododecanoic acid	Miscellaneous	C02367	0.00147239	0.00419242	0.00376077	0.00228306	0.00258942
4 indolecarbaldehyde	Miscellaneous	C08493	0.367663	0.36958	0.572137	0.850221	0.547504
Acetyl arginine	Oxidized/modified amino acids	NA	0.0310238	0.0299375	0.0412814	0.0673902	0.0411372
Acetyl carnitine	Carnitine metabolism	C02571	0.263791	0.129102	0.204171	0.506296	0.110073
Acetyl glucosamine phosphate	Hexosamine pathway	C04256	0.105672	0.0779511	0.111921	0.174569	0.142927
Acetyl glucosamine	Hexosamine pathway	C00140	0.0144847	0.0056465	0.0209864	0.0205254	0.0190347
Acetyl ornithine	Polyamine metabolism	C00437	0.568324	0.462722	0.562867	1.04419	0.675235
Acetyl putresceine	Polyamine metabolism	C02714	0.263149	0.257267	0.514634	0.903697	0.408146
Acetyl serine	Oxidized/modified amino acids	C00979	8.80733	7.32556	9.90801	8.31327	4.46711
Acetyl spermidine	Polyamine metabolism	C01029	0.344844	0.296042	0.302482	0.343376	0.346489
Adenine	Nucleotides and phosphonucleotides	C00147	1.30195	1.28244	2.25159	2.62375	1.37305
Adenosine	Nucleotides and phosphonucleotides	C00212	0.214812	0.243907	0.366443	0.62059	0.360982
Adenyl succinic acid	Vitamines and cofactors metabolism	C03794	0.0873655	0.0916842	0.0818604	0.0960827	0.146819
ADP	Nucleotides and phosphonucleotides	C00008	0.319799	0.314779	0.377401	0.428877	0.264561
Alpha ketoglutarate	Glycolisis TCA cycle	C00026	0.0190677	0.00924846	0.0109624	0.0103459	0.0153577
Amino deoxy phosphono gluconpyranose	Hexosamine pathway	C00352	0.867833	0.613911	0.253759	0.302496	0.760549
Amino oxonoate	Miscellaneous	C03508	0.297646	0.338031	0.349638	0.36323	0.391354
Aminoadipic acid	Vitamines and cofactors metabolism	C00956	19.833	16.5149	22.6919	6.66226	4.51855
AMP	Nucleotides and phosphonucleotides	C00020	3.3242	3.02387	5.23204	5.97264	2.77304
Arginine	Amino acids	C00062	4.2935	4.02392	6.45906	7.63919	4.63499
Aspartic acid	Amino acids	C00049	0.178784	0.147354	0.218143	0.248114	0.185625
Betaine	Polyamine metabolism	C00719	9.33473	8.48686	13.3483	11.5349	7.5537
Biotin	Vitamines and cofactors metabolism	C00120	0.0348045	0.0334366	0.0328081	0.0268402	0.0158451
cAMP	Nucleotides and phosphonucleotides	C02353	0.0452358	0.057071	0.207876	0.282317	0.0900811
Carnitine	Carnitine metabolism	C00318	0.917163	0.754207	0.957595	0.992491	0.652454
Carnosine	Carnitine metabolism	C00386	0.00443733	0.00721603	0.0131046	0.01573	0.0106055
cCMP	Nucleotides and phosphonucleotides	NA	0.0137441	0.0201617	0.0236229	0.0288418	0.00430339
CDP ethanolamine	Miscellaneous	C00570	0.0364427	0.0377207	0.0660773	0.108449	0.0791401
cGMP	Nucleotides and phosphonucleotides	C06194	0.00837003	0.0164535	0.0265806	0.0148239	0.0103484
Choline	Miscellaneous	C00114	22.8207	21.3351	38.3351	39.9501	20.1898
Citric acid	Glycolisis TCA cycle	C00158	0.0730183	0.0302143	0.0835869	0.101951	0.0666053
Citrulline	Nitrogen cycle	C00327	0.0338803	0.0268638	0.0350493	0.108547	0.0566092
CMP	Nucleotides and phosphonucleotides	C00055	0.149608	0.145114	0.212263	0.259067	0.132102
CMP hydrate	Nucleotides and phosphonucleotides	C03104	0.263592	0.246648	0.451979	0.426066	0.263434
Coenzyme A	Vitamines and cofactors metabolism	C00010	0.144425	0.188921	0.4015	0.378202	0.191583
Cystathionine	Glutathione metabolism	C02291	0.450698	0.332308	0.266733	0.335328	0.223644
Cythidine diphosphocholine	Nucleotides and phosphonucleotides	C00307	0.0664872	0.06765	0.151342	0.181963	0.11673
Cytidine	Nucleotides and phosphonucleotides	C00475	0.00685203	0.00830309	0.00623505	0.00510416	0.00960578
Cytosine	Nucleotides and phosphonucleotides	C00380	0.0210632	0.0210459	0.0413501	0.0301216	0.0196001
Decanoyl Carnitine	Carnitine metabolism	NA	0.0174697	0.0099677	0.0552811	0.0307463	0.0211738
Deoxy adenosine	Nucleotides and phosphonucleotides	C00559	0.00597984	0.00385407	0.0103879	0.0185043	0.0105079
Deoxy guanosine	Nucleotides and phosphonucleotides	C00330	0.132897	0.242921	0.350942	0.605932	0.354826
Deoxy xylulose phosphate	Miscellaneous	C11437	0.169833	0.0829198	0.146903	0.15895	0.134522
Dihydroxy acetone phosphate	Glycolisis TCA cycle	C00111	0.171926	0.0288517	0.141431	0.132166	0.0484881
Dimethyl arginine	One carbon Methionine cycle	C03626	0.140637	0.123005	0.224705	0.191493	0.121642
Dimethyl malonic acid	Miscellaneous	NA	0.0701597	0.0334473	0.0715557	0.069348	0.0430476
Dopaquinone	Oxidized/modified amino acids	C00822	0.710409	0.662636	1.15649	0.695546	0.476444
Erythronic acid	Miscellaneous	NA	0.501553	0.459616	0.680711	0.881345	0.47845
Erythrose phosphate	Miscellaneous	C00279	0.0265171	0.0147187	0.0206634	0.0182174	0.0155472
FMN	Vitamines and cofactors metabolism	C00061	0.0878497	0.0600689	0.0984532	0.107432	0.0623911
Formyl kynurenine	Oxidized/modified amino acids	C02700	0.0184772	0.01408	0.0237006	0.0133733	0.00890658
Fumarate/Malate	Glycolisis TCA cycle	C00122	0.0172055	0.00977611	0.0130632	0.0115259	0.00921388
Gamma Aminobutyric acid	Polyamine metabolism	C00334	0.634644	0.642269	1.00436	1.28105	0.771402
Gamma glutamyl cysteine	Glutathione metabolism	C00669	0.635728	0.37482	0.242844	0.317783	0.189425
Gamma-glutamyl putrescine	Polyamine metabolism	C15699	0.0268853	0.0317036	0.0537929	0.061316	0.042215
GDP	Nucleotides and phosphonucleotides	C00035	0.0115096	0.0149417	0.020225	0.0204026	0.0072297
Glucosamine phosphate	Hexosamine pathway	C00352	0.86782	0.613911	0.253759	0.302496	0.760549
Glucose bisphosphate	Glycolisis TCA cycle	C01231	0.0288888	0.00515758	0.0178402	0.014097	0.00888064
Glutamic acid	Amino acids	C00025	9.21237	7.75329	10.4145	8.69543	4.67024
Glutamic gamma semialdehyde	Oxidized/modified amino acids	C01165	0.00236208	0.00369059	0.00508692	0.00621373	0.00517948
Glutamine	Amino acids	C00064	3.42552	2.88647	2.98351	3.74366	2.46288
Glutaric acid	Oxidized/modified amino acids	C00489	0.0174868	0.0146595	0.0298141	0.0385023	0.018333
Glyceric acid bisphosphate	Glycolisis TCA cycle	C00236	0.150109	0.181857	0.204786	0.225118	0.122408
GMP	Nucleotides and phosphonucleotides	C00144	2.82227	2.89386	5.19582	7.83379	4.90909
GSH	Glutathione metabolism	C00051	9.01782	7.70403	13.0673	11.6967	7.13108
GSSG	Glutathione metabolism	C00127	0.63866	0.574842	0.75827	0.560738	0.419563
Guanine	Nucleotides and phosphonucleotides	C00242	0.139418	0.139161	0.249909	0.741737	0.239875
Guanosine	Nucleotides and phosphonucleotides	C00387	0.993055	0.824391	1.89261	2.73651	1.46528
Heptanoylcarnitine	Carnitine metabolism	NA	0.00281969	0.00511354	0.00684424	0.00438375	0.00255571
Hexanoylcarnitine	Carnitine metabolism	NA	0.0124241	0.0100241	0.0137936	0.0218026	0.00876325
Hexose	Glycolisis TCA cycle	C00031	0.118456	0.0585171	0.050419	0.0439026	0.0277496
Hexose phosphate	Glycolisis TCA cycle	C00103	0.346101	0.213089	0.468839	0.547385	0.36012
Homocitrulline	Nitrogen cycle	C02427	0.00176019	0.0023336	0.00676044	0.0097931	0.00469054
Homocysteine	One carbon Methionine cycle	C00155	0.292481	0.218545	0.31089	0.164481	0.0865435
Homo-L-arginine	One carbon Methionine cycle	C01924	0.124799	0.0524385	0.296751	0.196102	0.0683272
Hydroxy deoxy guanosine	Nucleotides and phosphonucleotides	C00330	0.977678	0.823509	1.89005	2.67878	1.47645
Hypoxanthine	Nucleotides and phosphonucleotides	C00262	1.99409	2.32308	3.32879	2.98161	2.12516
IMP	Nucleotides and phosphonucleotides	NA	0.00155972	0.00489662	0.0118746	0.0156167	0.00249558
Inosine	Nucleotides and phosphonucleotides	C00294	0.4463	0.305071	0.730515	0.562758	0.250456
Inosinic acid	Nucleotides and phosphonucleotides	C00130	0.306787	0.276587	0.393552	0.215989	0.112442
Isoleucine	Amino acids	C00407	94.2308	95.7075	183.46	386.865	216.873
Leucine	Amino acids	C00123	88.49	86.8151	162.522	292.314	169.779
Lysine	Amino acids	C00047	2.29161	2.02474	2.3813	2.87984	2.39555
Mannose phosphate	Miscellaneous	C00636	1.63236	1.75886	2.66485	2.9451	1.71983
Methionine	Amino acids	C00073	22.4706	22.8834	36.6298	46.2993	27.8957
Methionine sulfoxide	Oxidized/modified amino acids	C02989	0.202461	0.217996	0.34893	0.561607	0.422115
Methyl thioadenosine	Oxidized/modified amino acids	C00170	0.00841535	0.00786359	0.00535672	0.0190406	0.0115265
NAD+	Vitamines and cofactors metabolism	C00003	0.0113326	0.011578	0.0182698	0.010373	0.00637405
Nicotinamide	Vitamines and cofactors metabolism	C00153	0.0285716	0.0342927	0.0395377	0.0545659	0.0490852
Nicotinic acid	Vitamines and cofactors metabolism	C00253	6.952	6.8158	10.3144	12.6303	7.48807
NMN	Vitamines and cofactors metabolism	C01185	0.0207634	0.0217765	0.0579623	0.0868338	0.0362324
Ornithine	Polyamine metabolism	C00077	0.3497	0.337604	0.603513	0.635439	0.497592
Pantethine	Vitamines and cofactors metabolism	C05944	0.0581899	0.0451934	0.0600344	0.0424384	0.0584218
Pantethine monophosphate	Vitamines and cofactors metabolism	C01134	0.961911	0.869465	0.797181	0.820662	0.859259
Pantothenic acid	Vitamines and cofactors metabolism	C00864	0.70891	0.653523	0.665475	0.751301	0.835764
Phenylalanine	Amino acids	C00079	106.639	99.0187	146.828	206.073	117.374
Phospho enolpyruvic acid	Glycolisis TCA cycle	C00074	0.745985	0.817254	1.00917	1.07738	0.61416
Phospho threonine	Oxidized/modified amino acids	C12147	0.116006	0.112496	0.1886	0.0618458	0.0342311
Proline	Amino acids	C00148	19.3213	17.855	26.6678	27.2269	16.7045
Propionyl carnitine	Carnitine metabolism	C03017	0.191653	0.0835629	0.0768191	0.106512	0.0321095
Pseudouridine	Nucleotides and phosphonucleotides	C02067	0.0457011	0.027255	0.0666394	0.0622372	0.0377176
Pyridoxal phosphate	Vitamines and cofactors metabolism	C00018	0.00508065	0.00548998	0.00842492	0.00758778	0.00459283
Pyroglutamic acid	Vitamines and cofactors metabolism	C01879	1.17595	0.979	1.14067	1.17085	0.735331
Ribose/xylulose phosphate	Miscellaneous	C00117	0.25661	0.256674	0.477943	0.55282	0.299904
S-adenosyl methionine	One carbon Methionine cycle	C00019	0.14178	0.122182	0.114547	0.274548	0.161301
Spermidine	Polyamine metabolism	C00315	12.6276	10.808	15.4081	17.3487	12.2174
Spermine	Polyamine metabolism	C00750	0.00788982	0.00237011	0.00205477	0.000375481	0.000118307
Threonine	Amino acids	C00188	2.80556	2.38179	3.3042	3.74306	2.3876
Tryptophan	Amino acids	C00078	2.01477	1.65783	2.69644	3.16159	1.63798
Tymidine	Nucleotides and phosphonucleotides	C00214	0.0114575	0.00292551	0.00948648	0.0122067	0.00480574
Tyrosine	Amino acids	C00082	25.9089	22.8828	35.1494	36.4646	15.4119
UDP	Nucleotides and phosphonucleotides	C00015	0.0395081	0.056219	0.066398	0.0636035	0.0364381
UDP GlcNAC	Hexosamine pathway	C00043	0.247627	0.19767	0.100496	0.125918	0.142096
UMP	Nucleotides and phosphonucleotides	C00105	1.34906	1.28743	2.00609	2.42904	1.39933
Uracil	Nucleotides and phosphonucleotides	C00106	0.204935	0.194998	0.233668	0.40716	0.220558
Uric acid	Nitrogen cycle	C00366	1.71555	2.44059	10.6484	9.33816	6.37418
Uridine	Nucleotides and phosphonucleotides	C00299	0.0743068	0.0453648	0.132497	0.12117	0.0635098
Uridine diphospho glucose	Hexosamine pathway	C00029	0.169753	0.181445	0.260016	0.326125	0.160753
Valine	Amino acids	C00183	59.6986	61.5903	114.834	173.533	99.5032
Xanthine	Nucleotides and phosphonucleotides	C00385	2.9172	2.77079	6.86232	6.89206	3.85218
Xanthosine	Nucleotides and phosphonucleotides	C01762	0.0380369	0.0288122	0.0640932	0.079955	0.0530549
Xanthosine phosphate	Nucleotides and phosphonucleotides	C00655	0.00220075	0.00185095	0.00342802	0.00333424	0.0025916

## Sheet: Z-scores
Compound	Categories	KeggID	WT	ivd-1	bcat-1	ivd-1; bcat-1	hecd-1
2 Oxobutanoate	Miscellaneous	C00109	1.20906	-1.41404	-0.325426	-0.116968	0.647377
3 Oxododecanoic acid	Miscellaneous	C02367	-1.25104	1.20197	0.812688	-0.519951	-0.243665
4 indolecarbaldehyde	Miscellaneous	C08493	-0.879692	-0.869986	0.155509	1.56337	0.0307954
Acetyl arginine	Oxidized/modified amino acids	NA	-0.737203	-0.809152	-0.0577996	1.6715	-0.0673496
Acetyl carnitine	Carnitine metabolism	C02571	0.132219	-0.711619	-0.241307	1.65154	-0.830837
Acetyl glucosamine phosphate	Hexosamine pathway	C04256	-0.45639	-1.20342	-0.287995	1.40026	0.547551
Acetyl glucosamine	Hexosamine pathway	C00140	-0.257853	-1.63835	0.757684	0.68568	0.452842
Acetyl ornithine	Polyamine metabolism	C00437	-0.417191	-0.88417	-0.441322	1.68711	0.0555719
Acetyl putresceine	Polyamine metabolism	C02714	-0.776772	-0.798926	0.170455	1.63588	-0.230634
Acetyl serine	Oxidized/modified amino acids	C00979	0.505242	-0.212494	1.03839	0.265931	-1.59706
Acetyl spermidine	Polyamine metabolism	C01029	0.724249	-1.21803	-0.961732	0.665804	0.78971
Adenine	Nucleotides and phosphonucleotides	C00147	-0.740388	-0.771481	0.772939	1.36601	-0.627079
Adenosine	Nucleotides and phosphonucleotides	C00212	-0.915405	-0.733651	0.031838	1.6195	-0.00227865
Adenyl succinic acid	Vitamines and cofactors metabolism	C03794	-0.509798	-0.345456	-0.71929	-0.178076	1.75262
ADP	Nucleotides and phosphonucleotides	C00008	-0.336246	-0.415558	0.573747	1.38695	-1.2089
Alpha ketoglutarate	Glycolisis TCA cycle	C00026	1.47634	-0.911394	-0.494614	-0.644533	0.574196
Amino deoxy phosphono gluconpyranose	Hexosamine pathway	C00352	1.12892	0.198586	-1.12096	-0.942391	0.735845
Amino oxonoate	Miscellaneous	C03508	-1.46078	-0.288739	0.0481275	0.442594	1.25879
Aminoadipic acid	Vitamines and cofactors metabolism	C00956	0.718541	0.306681	1.07339	-0.916262	-1.18235
AMP	Nucleotides and phosphonucleotides	C00020	-0.514291	-0.72274	0.809917	1.32396	-0.896843
Arginine	Amino acids	C00062	-0.712	-0.883896	0.668832	1.42132	-0.494258
Aspartic acid	Amino acids	C00049	-0.435157	-1.24832	0.583127	1.35854	-0.258187
Betaine	Polyamine metabolism	C00719	-0.303856	-0.663188	1.39713	0.628585	-1.05867
Biotin	Vitamines and cofactors metabolism	C00120	0.773583	0.598895	0.518629	-0.243493	-1.64761
cAMP	Nucleotides and phosphonucleotides	C02353	-0.878855	-0.764905	0.687056	1.40378	-0.44708
Carnitine	Carnitine metabolism	C00318	0.429252	-0.692068	0.707469	0.947591	-1.39224
Carnosine	Carnitine metabolism	C00386	-1.28243	-0.666056	0.640151	1.22253	0.0858061
cCMP	Nucleotides and phosphonucleotides	NA	-0.463168	0.213816	0.578939	1.12948	-1.45906
CDP ethanolamine	Miscellaneous	C00570	-0.9645	-0.922175	0.0169332	1.4202	0.449545
cGMP	Nucleotides and phosphonucleotides	C06194	-0.978906	0.160421	1.5878	-0.0692516	-0.700066
Choline	Miscellaneous	C00114	-0.585003	-0.737321	1.00574	1.17133	-0.854749
Citric acid	Glycolisis TCA cycle	C00158	0.0734057	-1.54351	0.472634	1.16632	-0.168847
Citrulline	Nitrogen cycle	C00327	-0.547954	-0.757941	-0.512971	1.68661	0.132261
CMP	Nucleotides and phosphonucleotides	C00055	-0.554493	-0.637481	0.602682	1.4671	-0.877808
CMP hydrate	Nucleotides and phosphonucleotides	C03104	-0.66839	-0.838057	1.21795	0.95847	-0.669969
Coenzyme A	Vitamines and cofactors metabolism	C00010	-0.975253	-0.602765	1.17677	0.981737	-0.580487
Cystathionine	Glutathione metabolism	C02291	1.49971	0.122881	-0.639743	0.157994	-1.14085
Cythidine diphosphocholine	Nucleotides and phosphonucleotides	C00307	-0.988033	-0.965214	0.677196	1.27811	-0.00205409
Cytidine	Nucleotides and phosphonucleotides	C00475	-0.208609	0.613971	-0.55836	-1.19944	1.35244
Cytosine	Nucleotides and phosphonucleotides	C00380	-0.604064	-0.605936	1.59486	0.377792	-0.762653
Decanoyl Carnitine	Carnitine metabolism	NA	-0.539644	-0.967685	1.61775	0.217877	-0.328299
Deoxy adenosine	Nucleotides and phosphonucleotides	C00559	-0.687501	-1.06544	0.0962057	1.53919	0.117539
Deoxy guanosine	Nucleotides and phosphonucleotides	C00330	-1.16517	-0.538617	0.0765253	1.52862	0.0986438
Deoxy xylulose phosphate	Miscellaneous	C11437	0.922732	-1.64707	0.244734	0.600935	-0.121334
Dihydroxy acetone phosphate	Glycolisis TCA cycle	C00111	1.08075	-1.21502	0.591431	0.442768	-0.899931
Dimethyl arginine	One carbon Methionine cycle	C03626	-0.429189	-0.814098	1.4061	0.681049	-0.843861
Dimethyl malonic acid	Miscellaneous	NA	0.705502	-1.3423	0.783371	0.660227	-0.806799
Dopaquinone	Oxidized/modified amino acids	C00822	-0.119168	-0.309587	1.65891	-0.178409	-1.05174
Erythronic acid	Miscellaneous	NA	-0.548277	-0.781039	0.446116	1.55971	-0.676508
Erythrose phosphate	Miscellaneous	C00279	1.55633	-0.930314	0.322599	-0.19293	-0.755685
FMN	Vitamines and cofactors metabolism	C00061	0.216775	-1.08937	0.715307	1.13748	-0.980188
Formyl kynurenine	Oxidized/modified amino acids	C02700	0.493662	-0.290091	1.42466	-0.416051	-1.21218
Fumarate/Malate	Glycolisis TCA cycle	C00122	1.5762	-0.743299	0.282939	-0.197008	-0.918828
Gamma Aminobutyric acid	Polyamine metabolism	C00334	-0.842005	-0.814345	0.499228	1.503	-0.345879
Gamma glutamyl cysteine	Glutathione metabolism	C00669	1.63375	0.130765	-0.629492	-0.197801	-0.937221
Gamma-glutamyl putrescine	Polyamine metabolism	C15699	-1.12482	-0.792263	0.732311	1.25155	-0.0667776
GDP	Nucleotides and phosphonucleotides	C00035	-0.590373	0.0140904	0.944585	0.975848	-1.34415
Glucosamine phosphate	Hexosamine pathway	C00352	1.12889	0.198598	-1.12096	-0.942394	0.735864
Glucose bisphosphate	Glycolisis TCA cycle	C01231	1.51814	-1.07078	0.312808	-0.0955483	-0.664617
Glutamic acid	Amino acids	C00025	0.490152	-0.18251	1.04437	0.251836	-1.60385
Glutamic gamma semialdehyde	Oxidized/modified amino acids	C01165	-1.43215	-0.544929	0.387584	1.1401	0.449392
Glutamine	Amino acids	C00064	0.655036	-0.431043	-0.235533	1.29604	-1.2845
Glutaric acid	Oxidized/modified amino acids	C00489	-0.622882	-0.903645	0.601293	1.46408	-0.538847
Glyceric acid bisphosphate	Glycolisis TCA cycle	C00236	-0.648013	0.121177	0.676695	1.16931	-1.31917
GMP	Nucleotides and phosphonucleotides	C00144	-0.928769	-0.893933	0.226196	1.50983	0.0866728
GSH	Glutathione metabolism	C00051	-0.274788	-0.786459	1.30233	0.768516	-1.0096
GSSG	Glutathione metabolism	C00127	0.391267	-0.12629	1.3613	-0.240674	-1.3856
Guanine	Nucleotides and phosphonucleotides	C00242	-0.64668	-0.647701	-0.207249	1.74879	-0.247156
Guanosine	Nucleotides and phosphonucleotides	C00387	-0.766603	-0.986006	0.403571	1.50135	-0.15231
Heptanoylcarnitine	Carnitine metabolism	NA	-0.866575	0.43801	1.42231	0.0229555	-1.01671
Hexanoylcarnitine	Carnitine metabolism	NA	-0.183321	-0.65264	0.0844872	1.65068	-0.899206
Hexose	Glycolisis TCA cycle	C00031	1.69121	-0.0372496	-0.270777	-0.458691	-0.924496
Hexose phosphate	Glycolisis TCA cycle	C00103	-0.321523	-1.36447	0.640857	1.25673	-0.211602
Homocitrulline	Nitrogen cycle	C02427	-1.00004	-0.826658	0.511862	1.42883	-0.114003
Homocysteine	One carbon Methionine cycle	C00155	0.84162	0.0427542	1.04052	-0.541399	-1.38349
Homo-L-arginine	One carbon Methionine cycle	C01924	-0.227546	-0.947042	1.48221	0.481437	-0.789057
Hydroxy deoxy guanosine	Nucleotides and phosphonucleotides	C00330	-0.789055	-0.994674	0.427805	1.47975	-0.123828
Hypoxanthine	Nucleotides and phosphonucleotides	C00262	-0.963633	-0.393904	1.34772	0.746485	-0.736664
IMP	Nucleotides and phosphonucleotides	NA	-0.92965	-0.388162	0.744179	1.35142	-0.777785
Inosine	Nucleotides and phosphonucleotides	C00294	-0.0652861	-0.79018	1.39351	0.532459	-1.0705
Inosinic acid	Nucleotides and phosphonucleotides	C00130	0.435859	0.147924	1.26308	-0.429817	-1.41705
Isoleucine	Amino acids	C00407	-0.844505	-0.832182	-0.0998683	1.59759	0.17897
Leucine	Amino acids	C00123	-0.853319	-0.87331	0.0302968	1.57943	0.116906
Lysine	Amino acids	C00047	-0.332831	-1.19524	-0.0430088	1.56804	0.00304292
Mannose phosphate	Miscellaneous	C00636	-0.834982	-0.628614	0.849347	1.30653	-0.692278
Methionine	Amino acids	C00073	-0.861826	-0.82124	0.530366	1.48111	-0.328408
Methionine sulfoxide	Oxidized/modified amino acids	C02989	-0.992324	-0.888277	-0.0113298	1.4131	0.478832
Methyl thioadenosine	Oxidized/modified amino acids	C00170	-0.383194	-0.487595	-0.961926	1.62723	0.20548
NAD+	Vitamines and cofactors metabolism	C00003	-0.0590509	-0.00175147	1.5607	-0.283098	-1.2168
Nicotinamide	Vitamines and cofactors metabolism	C00153	-1.19059	-0.651669	-0.15759	1.25806	0.741789
Nicotinic acid	Vitamines and cofactors metabolism	C00253	-0.740154	-0.793542	0.577916	1.48579	-0.530009
NMN	Vitamines and cofactors metabolism	C01185	-0.85738	-0.821113	0.474279	1.50783	-0.303615
Ornithine	Polyamine metabolism	C00077	-0.974355	-1.06161	0.856583	1.08689	0.092497
Pantethine	Vitamines and cofactors metabolism	C05944	0.639631	-0.918763	0.860805	-1.24911	0.667441
Pantethine monophosphate	Vitamines and cofactors metabolism	C01134	1.58676	0.123017	-1.02149	-0.649705	-0.038582
Pantothenic acid	Vitamines and cofactors metabolism	C00864	-0.190569	-0.939933	-0.778224	0.38298	1.52575
Phenylalanine	Amino acids	C00079	-0.654897	-0.829704	0.267065	1.62616	-0.408626
Phospho enolpyruvic acid	Glycolisis TCA cycle	C00074	-0.561915	-0.186957	0.822739	1.18161	-1.25547
Phospho threonine	Oxidized/modified amino acids	C12147	0.22593	0.166617	1.4526	-0.68926	-1.15589
Proline	Amino acids	C00148	-0.445603	-0.738116	1.01991	1.13143	-0.967617
Propionyl carnitine	Carnitine metabolism	C03017	1.58981	-0.247653	-0.362295	0.142473	-1.12233
Pseudouridine	Nucleotides and phosphonucleotides	C02067	-0.133728	-1.25041	1.13384	0.867337	-0.617029
Pyridoxal phosphate	Vitamines and cofactors metabolism	C00018	-0.689682	-0.445175	1.308	0.807938	-0.981084
Pyroglutamic acid	Vitamines and cofactors metabolism	C01879	0.718915	-0.325344	0.531848	0.691901	-1.61732
Ribose/xylulose phosphate	Miscellaneous	C00117	-0.815551	-0.81509	0.793545	1.3379	-0.500807
S-adenosyl methionine	One carbon Methionine cycle	C00019	-0.324395	-0.62581	-0.743238	1.7176	-0.0241553
Spermidine	Polyamine metabolism	C00315	-0.398942	-1.08739	0.653116	1.38737	-0.554146
Spermine	Polyamine metabolism	C00750	1.69699	-0.0610199	-0.161454	-0.696301	-0.77821
Threonine	Amino acids	C00188	-0.20016	-0.913612	0.639361	1.37824	-0.903832
Tryptophan	Amino acids	C00078	-0.325535	-0.856216	0.687959	1.37953	-0.885738
Tymidine	Nucleotides and phosphonucleotides	C00214	0.797799	-1.27673	0.318541	0.979956	-0.819562
Tyrosine	Amino acids	C00082	-0.142911	-0.48761	0.909656	1.05947	-1.3386
UDP	Nucleotides and phosphonucleotides	C00015	-0.939537	0.275179	1.01509	0.811961	-1.16269
UDP GlcNAC	Hexosamine pathway	C00043	1.4303	0.58833	-1.0494	-0.620947	-0.348284
UMP	Nucleotides and phosphonucleotides	C00105	-0.687246	-0.809961	0.621077	1.46328	-0.587147
Uracil	Nucleotides and phosphonucleotides	C00106	-0.538811	-0.651934	-0.211704	1.7634	-0.360946
Uric acid	Nitrogen cycle	C00366	-1.09813	-0.916677	1.13746	0.809565	0.0677762
Uridine	Nucleotides and phosphonucleotides	C00299	-0.346553	-1.11437	1.1972	0.896722	-0.632992
Uridine diphospho glucose	Hexosamine pathway	C00029	-0.698518	-0.534745	0.565895	1.49196	-0.824589
Valine	Amino acids	C00183	-0.902904	-0.862366	0.27863	1.53654	-0.0499025
Xanthine	Nucleotides and phosphonucleotides	C00385	-0.842593	-0.913422	1.06595	1.08034	-0.390274
Xanthosine	Nucleotides and phosphonucleotides	C01762	-0.724581	-1.17763	0.555104	1.33412	0.0129882
Xanthosine phosphate	Nucleotides and phosphonucleotides	C00655	-0.694722	-1.20062	1.08021	0.944588	-0.129455

## Sheet: log2(Fold changes)
Compound	Categories	KeggID	log2FC_ivd_wt	log2FC_ivd_hecd	log2FC_bcat_wt	log2FC_ivdbcat_ivd	Pval_wt_ivd1	Pval_ivd1_hecd1	Pval_wt_bcat1	Pval_ivd1bcat1_ivd1
2 Oxobutanoate	Miscellaneous	C00109	-1.26483	-1.07184	0.602948	0.760958	3.42e-05	0.000148743	0.021199	0.0269632
3 Oxododecanoic acid	Miscellaneous	C02367	1.50962	0.695153	-1.35287	-0.876814	0.299981	0.527519	0.0947386	0.472025
4 indolecarbaldehyde	Miscellaneous	C08493	0.00750289	-0.566983	-0.637979	1.20195	0.946195	0.0307898	0.00249843	0.00404212
Acetyl arginine	Oxidized/modified amino acids	NA	-0.051421	-0.458489	-0.412116	1.17059	0.750353	0.0234137	0.104239	0.00289854
Acetyl carnitine	Carnitine metabolism	C02571	-1.03088	0.230048	0.369618	1.97147	0.038636	0.216817	0.324989	0.0175845
Acetyl glucosamine phosphate	Hexosamine pathway	C04256	-0.438956	-0.874635	-0.0828854	1.16316	0.0778973	0.00202204	0.756801	0.073902
Acetyl glucosamine	Hexosamine pathway	C00140	-1.3591	-1.7532	-0.534921	1.86198	8.57e-06	0.0206489	0.0880969	8.14e-05
Acetyl ornithine	Polyamine metabolism	C00437	-0.296569	-0.545245	0.0139191	1.17417	0.0655134	0.00723957	0.955418	0.0357829
Acetyl putresceine	Polyamine metabolism	C02714	-0.0326113	-0.665818	-0.967667	1.81257	0.779966	0.00480943	0.00118162	0.000663667
Acetyl serine	Oxidized/modified amino acids	C00979	-0.265766	0.713597	-0.16989	0.182477	0.155853	0.00688292	0.327776	0.47061
Acetyl spermidine	Polyamine metabolism	C01029	-0.220141	-0.227006	0.189095	0.213985	0.433899	0.460243	0.451244	0.502424
Adenine	Nucleotides and phosphonucleotides	C00147	-0.021784	-0.0984975	-0.790271	1.03274	0.942047	0.736406	0.00441605	0.00173887
Adenosine	Nucleotides and phosphonucleotides	C00212	0.183254	-0.565599	-0.770516	1.34731	0.716964	0.321913	0.125325	0.0374258
Adenyl succinic acid	Vitamines and cofactors metabolism	C03794	0.0696088	-0.67929	0.0938989	0.067604	0.879232	0.087686	0.858698	0.887552
ADP	Nucleotides and phosphonucleotides	C00008	-0.0228278	0.250738	-0.238933	0.446225	0.823774	0.0112492	0.280824	0.0107122
Alpha ketoglutarate	Glycolisis TCA cycle	C00026	-1.04384	-0.73168	0.798565	0.161772	0.000263951	0.00708068	0.000322006	0.592226
Amino deoxy phosphono gluconpyranose	Hexosamine pathway	C00352	-0.499388	-0.309012	1.77396	-1.02111	0.00134427	0.0791816	1.54e-05	7.6e-05
Amino oxonoate	Miscellaneous	C03508	0.183556	-0.211318	-0.232264	0.103729	0.742512	0.707025	0.717013	0.894921
Aminoadipic acid	Vitamines and cofactors metabolism	C00956	-0.264138	1.86984	-0.19427	-1.30968	0.0209815	3.41e-06	0.34467	0.000146818
AMP	Nucleotides and phosphonucleotides	C00020	-0.136608	0.124932	-0.654368	0.981971	0.0484168	0.289606	0.00839511	0.00097313
Arginine	Amino acids	C00062	-0.0935545	-0.203965	-0.589169	0.924819	0.606892	0.227008	0.0213529	0.0182415
Aspartic acid	Amino acids	C00049	-0.278932	-0.333099	-0.287051	0.751712	0.538341	0.415851	0.440045	0.0531575
Betaine	Polyamine metabolism	C00719	-0.137377	0.168047	-0.515978	0.442702	0.367609	0.364893	0.00887958	0.0211119
Biotin	Vitamines and cofactors metabolism	C00120	-0.0578459	1.07739	0.0852232	-0.317032	0.888369	0.0815908	0.760264	0.452363
cAMP	Nucleotides and phosphonucleotides	C02353	0.335293	-0.658468	-2.20019	2.30649	0.471821	0.0870471	0.000838398	0.00668376
Carnitine	Carnitine metabolism	C00318	-0.282218	0.209085	-0.0622373	0.396093	0.139224	0.289312	0.755342	0.158289
Carnosine	Carnitine metabolism	C00386	0.701513	-0.555537	-1.5623	1.12424	0.146327	0.287253	0.0417215	0.00953258
cCMP	Nucleotides and phosphonucleotides	NA	0.5528	2.22807	-0.781371	0.516546	0.00924664	0.000349981	0.000571402	0.122614
CDP ethanolamine	Miscellaneous	C00570	0.0497267	-1.06905	-0.858523	1.52359	0.806888	0.00197162	0.00783588	0.00338698
cGMP	Nucleotides and phosphonucleotides	C06194	0.975086	0.668986	-1.66707	-0.150461	0.176003	0.251068	0.00282402	0.845228
Choline	Miscellaneous	C00114	-0.0971111	0.0795998	-0.748326	0.904971	0.338826	0.491298	0.000323329	0.00393803
Citric acid	Glycolisis TCA cycle	C00158	-1.27303	-1.1404	-0.195019	1.75457	0.00586594	0.023932	0.583839	0.0108387
Citrulline	Nitrogen cycle	C00327	-0.334787	-1.07538	-0.0489356	2.01458	0.314043	0.0425055	0.85594	0.00607167
CMP	Nucleotides and phosphonucleotides	C00055	-0.0439948	0.13554	-0.504668	0.836134	0.70641	0.306979	0.0504136	0.0022063
CMP hydrate	Nucleotides and phosphonucleotides	C03104	-0.0958558	-0.0949927	-0.77795	0.788624	0.489453	0.602756	0.000710263	0.0193371
Coenzyme A	Vitamines and cofactors metabolism	C00010	0.387466	-0.0201813	-1.47508	1.00137	0.101629	0.918847	0.000585984	0.00208431
Cystathionine	Glutathione metabolism	C02291	-0.439638	0.571316	0.756766	0.0130486	0.158359	0.189969	0.0254436	0.974125
Cythidine diphosphocholine	Nucleotides and phosphonucleotides	C00307	0.0250125	-0.787011	-1.18667	1.42748	0.876758	0.00493732	0.000147463	0.000382131
Cytidine	Nucleotides and phosphonucleotides	C00475	0.277118	-0.210254	0.136129	-0.701976	0.183305	0.37954	0.642088	0.070113
Cytosine	Nucleotides and phosphonucleotides	C00380	-0.0011838	0.102681	-0.973166	0.517259	0.994655	0.57059	0.0010198	0.12128
Decanoyl Carnitine	Carnitine metabolism	NA	-0.809524	-1.08695	-1.66193	1.62508	0.0570782	0.0131777	0.0385681	0.0164857
Deoxy adenosine	Nucleotides and phosphonucleotides	C00559	-0.633724	-1.44702	-0.796731	2.26341	0.188552	0.182149	0.171218	0.00184479
Deoxy guanosine	Nucleotides and phosphonucleotides	C00330	0.87018	-0.546621	-1.40092	1.31867	0.17481	0.33689	0.0313581	0.0402189
Deoxy xylulose phosphate	Miscellaneous	C11437	-1.03433	-0.698052	0.209259	0.938783	0.00071943	0.00778614	0.410646	0.0140113
Dihydroxy acetone phosphate	Glycolisis TCA cycle	C00111	-2.57506	-0.748976	0.281687	2.19563	0.0019565	0.321918	0.506595	0.0372108
Dimethyl arginine	One carbon Methionine cycle	C03626	-0.193253	0.0160794	-0.676061	0.638572	0.35783	0.923564	0.0161191	0.0107672
Dimethyl malonic acid	Miscellaneous	NA	-1.06875	-0.364043	-0.0284244	1.05196	0.000548017	0.243442	0.942423	0.0608244
Dopaquinone	Oxidized/modified amino acids	C00822	-0.100432	0.47591	-0.703035	0.0699291	0.462034	0.070446	0.000919264	0.738867
Erythronic acid	Miscellaneous	NA	-0.125972	-0.0579371	-0.44064	0.939276	0.351623	0.789564	0.0190053	0.00136202
Erythrose phosphate	Miscellaneous	C00279	-0.849279	-0.0790114	0.359847	0.307667	0.00110616	0.717067	0.27527	0.45094
FMN	Vitamines and cofactors metabolism	C00061	-0.54842	-0.0547222	-0.1644	0.83874	0.0850594	0.752971	0.523061	0.012845
Formyl kynurenine	Oxidized/modified amino acids	C02700	-0.392103	0.660699	-0.359175	-0.0742912	0.514409	0.133803	0.649652	0.851072
Fumarate/Malate	Glycolisis TCA cycle	C00122	-0.815542	0.0854516	0.397367	0.237548	0.0980974	0.775281	0.485012	0.328088
Gamma Aminobutyric acid	Polyamine metabolism	C00334	0.0172293	-0.264307	-0.662254	0.996078	0.91742	0.100565	0.0151196	0.0104841
Gamma glutamyl cysteine	Glutathione metabolism	C00669	-0.762212	0.984575	1.38838	-0.238156	0.463006	0.406183	0.182573	0.800843
Gamma-glutamyl putrescine	Polyamine metabolism	C15699	0.237829	-0.413109	-1.0006	0.951615	0.351403	0.128517	0.00931627	0.00935805
GDP	Nucleotides and phosphonucleotides	C00035	0.376508	1.04734	-0.813303	0.449402	0.0258528	0.000722253	0.00110308	0.000936589
Glucosamine phosphate	Hexosamine pathway	C00352	-0.499366	-0.309012	1.77394	-1.02111	0.00134562	0.0791816	1.54e-05	7.6e-05
Glucose bisphosphate	Glycolisis TCA cycle	C01231	-2.48574	-0.78397	0.69538	1.45062	0.00751424	0.466857	0.214364	0.23054
Glutamic acid	Amino acids	C00025	-0.248765	0.731311	-0.176953	0.16545	0.189155	0.00759163	0.301397	0.513147
Glutamic gamma semialdehyde	Oxidized/modified amino acids	C01165	0.643794	-0.488954	-1.10674	0.751608	0.257409	0.341743	0.0606399	0.399457
Glutamine	Amino acids	C00064	-0.247015	0.228959	0.199312	0.375143	0.317024	0.379777	0.390862	0.310021
Glutaric acid	Oxidized/modified amino acids	C00489	-0.254428	-0.322606	-0.769732	1.39311	0.194558	0.394861	0.179791	0.00499712
Glyceric acid bisphosphate	Glycolisis TCA cycle	C00236	0.276792	0.57111	-0.448103	0.307876	0.00850426	0.00174527	0.0499067	0.0448191
GMP	Nucleotides and phosphonucleotides	C00144	0.036139	-0.762458	-0.880493	1.43671	0.890633	0.00154469	0.00997715	0.00245656
GSH	Glutathione metabolism	C00051	-0.227166	0.111492	-0.535112	0.602412	0.351315	0.613173	0.0128147	0.0304963
GSSG	Glutathione metabolism	C00127	-0.151881	0.454279	-0.247663	-0.0358388	0.65141	0.317356	0.55783	0.929423
Guanine	Nucleotides and phosphonucleotides	C00242	-0.00266156	-0.785525	-0.841985	2.41415	0.988894	0.00093193	0.00527418	0.146458
Guanosine	Nucleotides and phosphonucleotides	C00387	-0.268544	-0.829779	-0.930433	1.73094	0.530908	0.0631582	0.00648071	0.000635329
Heptanoylcarnitine	Carnitine metabolism	NA	0.858788	1.0006	-1.27936	-0.222157	0.110858	0.096827	0.189623	0.769514
Hexanoylcarnitine	Carnitine metabolism	NA	-0.309664	0.193937	-0.150857	1.12103	0.308978	0.681246	0.860032	0.162716
Hexose	Glycolisis TCA cycle	C00031	-1.01742	1.07639	1.23231	-0.414553	0.000926544	0.0169767	0.00149471	0.202315
Hexose phosphate	Glycolisis TCA cycle	C00103	-0.69974	-0.757024	-0.437899	1.3611	0.0425059	0.0962288	0.160048	0.0161506
Homocitrulline	Nitrogen cycle	C02427	0.406825	-1.0072	-1.94139	2.06921	0.771899	0.261995	0.151424	0.107522
Homocysteine	One carbon Methionine cycle	C00155	-0.420414	1.33643	-0.0880584	-0.410012	0.0947125	0.000863429	0.641099	0.233294
Homo-L-arginine	One carbon Methionine cycle	C01924	-1.25091	-0.381836	-1.24965	1.90291	0.0711907	0.54249	0.0050825	0.000726743
Hydroxy deoxy guanosine	Nucleotides and phosphonucleotides	C00330	-0.247576	-0.842277	-0.950995	1.70172	0.560625	0.0677721	0.00429111	0.000689363
Hypoxanthine	Nucleotides and phosphonucleotides	C00262	0.22031	0.128473	-0.739266	0.360048	0.265618	0.511096	0.0859537	0.0702349
IMP	Nucleotides and phosphonucleotides	NA	1.6505	0.972411	-2.92853	1.67323	0.0372026	0.0852744	0.000480699	0.0396214
Inosine	Nucleotides and phosphonucleotides	C00294	-0.548873	0.284586	-0.710899	0.883373	0.101042	0.144697	0.0293805	0.042613
Inosinic acid	Nucleotides and phosphonucleotides	C00130	-0.149507	1.29856	-0.359317	-0.356773	0.548728	0.00400633	0.121383	0.247005
Isoleucine	Amino acids	C00407	0.022433	-1.18015	-0.961196	2.01513	0.89664	0.000237733	0.00305029	0.00147259
Leucine	Amino acids	C00123	-0.0275686	-0.967637	-0.877051	1.7515	0.80671	2.85e-05	0.00110207	0.000695041
Lysine	Amino acids	C00047	-0.178627	-0.24262	-0.0553851	0.508251	0.430033	0.238769	0.819805	0.115939
Mannose phosphate	Miscellaneous	C00636	0.107684	0.0323711	-0.707098	0.743677	0.25343	0.730691	0.00233052	0.00562232
Methionine	Amino acids	C00073	0.0262616	-0.285744	-0.704982	1.01669	0.865264	0.0691162	0.00961674	0.00981352
Methionine sulfoxide	Oxidized/modified amino acids	C02989	0.106658	-0.953335	-0.785297	1.36526	0.511598	0.0108362	0.00118761	9.06e-06
Methyl thioadenosine	Oxidized/modified amino acids	C00170	-0.0978359	-0.551699	0.651675	1.27582	0.825536	0.245353	0.0638036	0.0128291
NAD+	Vitamines and cofactors metabolism	C00003	0.0309084	0.861102	-0.688987	-0.158551	0.867583	0.000119178	0.0161153	0.171396
Nicotinamide	Vitamines and cofactors metabolism	C00153	0.26332	-0.517389	-0.468647	0.670099	0.641554	0.210632	0.394093	0.071194
Nicotinic acid	Vitamines and cofactors metabolism	C00253	-0.0285435	-0.135711	-0.569156	0.889937	0.746125	0.448269	0.0116301	0.0102533
NMN	Vitamines and cofactors metabolism	C01185	0.0687299	-0.73451	-1.48107	1.99549	0.900896	0.130561	0.0177166	0.000376099
Ornithine	Polyamine metabolism	C00077	-0.0507861	-0.559632	-0.787268	0.912422	0.704182	0.000512619	0.00547996	0.00516829
Pantethine	Vitamines and cofactors metabolism	C05944	-0.364656	-0.370394	-0.045021	-0.0907419	0.379432	0.134723	0.904194	0.79673
Pantethine monophosphate	Vitamines and cofactors metabolism	C01134	-0.145775	0.0170351	0.270996	-0.0833396	0.00420106	0.85016	0.0457138	0.325051
Pantothenic acid	Vitamines and cofactors metabolism	C00864	-0.117363	-0.354858	0.0912164	0.201153	0.310216	0.088501	0.648564	0.116505
Phenylalanine	Amino acids	C00079	-0.106959	-0.24534	-0.461398	1.05738	0.420431	0.111264	0.0263565	0.0147534
Phospho enolpyruvic acid	Glycolisis TCA cycle	C00074	0.131637	0.41217	-0.435947	0.398668	0.166384	0.0215931	0.0247091	0.00723868
Phospho threonine	Oxidized/modified amino acids	C12147	-0.0443269	1.7165	-0.701126	-0.863128	0.590645	1.31e-06	0.0019591	0.000420418
Proline	Amino acids	C00148	-0.113868	0.0960895	-0.464908	0.608706	0.550487	0.520195	0.0750028	0.0371271
Propionyl carnitine	Carnitine metabolism	C03017	-1.19756	1.37986	1.31896	0.350086	0.043998	0.0259848	0.0303244	0.458101
Pseudouridine	Nucleotides and phosphonucleotides	C02067	-0.745706	-0.468718	-0.544147	1.19126	0.0933282	0.329046	0.21889	0.000473203
Pyridoxal phosphate	Vitamines and cofactors metabolism	C00018	0.111786	0.257418	-0.729648	0.466877	0.335852	0.0314978	0.00173372	0.0559831
Pyroglutamic acid	Vitamines and cofactors metabolism	C01879	-0.264445	0.412915	0.0439467	0.258181	0.209828	0.116259	0.802197	0.420122
Ribose/xylulose phosphate	Miscellaneous	C00117	0.000356947	-0.224563	-0.897259	1.10687	0.998967	0.414977	0.0118892	0.00132379
S-adenosyl methionine	One carbon Methionine cycle	C00019	-0.21462	-0.400724	0.307712	1.16803	0.475961	0.252142	0.0932004	0.0173441
Spermidine	Polyamine metabolism	C00315	-0.224474	-0.176831	-0.287113	0.682723	0.227526	0.340058	0.276511	0.00566702
Spermine	Polyamine metabolism	C00750	-1.73504	4.32434	1.94102	-2.65814	0.29064	0.0414468	0.26229	0.0654806
Threonine	Amino acids	C00188	-0.236238	-0.00351451	-0.236013	0.652172	0.081719	0.976612	0.296583	0.0621209
Tryptophan	Amino acids	C00078	-0.281315	0.0173843	-0.420443	0.931351	0.187893	0.926661	0.104656	0.000925747
Tymidine	Nucleotides and phosphonucleotides	C00214	-1.96954	-0.716072	0.272354	2.06092	0.00996641	0.597355	0.642474	0.0154599
Tyrosine	Amino acids	C00082	-0.179185	0.570218	-0.440052	0.672234	0.240107	0.0395344	0.0129045	0.0160608
UDP	Nucleotides and phosphonucleotides	C00015	0.50891	0.62561	-0.748993	0.178049	0.023046	0.00665412	0.000807524	0.354216
UDP GlcNAC	Hexosamine pathway	C00043	-0.325079	0.476222	1.30103	-0.650606	0.347594	0.275919	0.0172179	0.076309
UMP	Nucleotides and phosphonucleotides	C00105	-0.0674566	-0.120237	-0.572431	0.915885	0.348734	0.445705	0.0409414	0.000256864
Uracil	Nucleotides and phosphonucleotides	C00106	-0.071705	-0.177702	-0.189295	1.06214	0.777897	0.438419	0.296593	0.0209198
Uric acid	Nitrogen cycle	C00366	0.508555	-1.38501	-2.63389	1.93591	0.0611603	0.000202947	0.000680334	0.00189332
Uridine	Nucleotides and phosphonucleotides	C00299	-0.711922	-0.485408	-0.834388	1.41739	0.131596	0.366272	0.130796	0.000176203
Uridine diphospho glucose	Hexosamine pathway	C00029	0.0960897	0.174679	-0.615161	0.845895	0.524119	0.335799	0.0981535	0.0739954
Valine	Amino acids	C00183	0.0450059	-0.69204	-0.943779	1.49444	0.682778	0.000888529	0.00166396	0.00186139
Xanthine	Nucleotides and phosphonucleotides	C00385	-0.0742872	-0.475379	-1.23411	1.31464	0.753499	0.129514	0.000920618	0.000742115
Xanthosine	Nucleotides and phosphonucleotides	C01762	-0.400721	-0.880807	-0.752772	1.47251	0.543851	0.0787012	0.140758	0.0331532
Xanthosine phosphate	Nucleotides and phosphonucleotides	C00655	-0.249731	-0.485579	-0.639379	0.849093	0.257849	0.148342	0.133952	0.103006
